# Supplementary material for: Symmetric neural progenitor divisions require chromatin-mediated homologous recombination DNA repair by Ino80
Source: Nat Commun. 2020 Jul 31;11:3839. doi: 10.1038/s41467-020-17551-4 (PMC7395731; doi:10.1038/s41467-020-17551-4)
Supplement: Supplementary file 3 — Source Data [file 41467_2020_17551_MOESM3_ESM.xlsx]

## Sheet: Figure 1
Figure 1c					Figure 1e
Cortical Area					Cumulative distribution of neuronal subtypes
	ctrl	cKO-E	cKO-N
	8.11811	5.08616	9.06621			ctrl-lateral										ctrl-medial										cKO-E-lateral										cKO-E-medial										cKO-N-lateral
	8.35513	4.57755	8.06873			replicate 1			replicate 2			replicate 3				replicate 1			replicate 2			replicate 3				replicate 1			replicate 2			replicate 3				replicate 1			replicate 2			replicate 3				replicate 1			replicate 2
	8.09342	5.19974	8.82918			x	y	z	x	y	z	x	y	z		x	y	z	x	y	z	x	y	z		x	y	z	x	y	z	x	y	z		x	y	z	x	y	z	x	y	z		x	y	z	x
	8.19712	4.64668				7	416	488lhx2	8	502	488lhx2	28	172	488lhx2		37	315	488lhx2	75	370	488lhx2	12	300	488lhx2		35	315	488lhx2	47	164	488lhx2	14	146	488lhx2		61	284	488lhx2	68	400	488lhx2	16	397	488lhx2		15	560	488lhx2	15
						10	411	488lhx2	9	497	488lhx2	11	175	488lhx2		35	308	488lhx2	72	377	488lhx2	18	295	488lhx2		8	373	488lhx2	69	160	488lhx2	19	162	488lhx2		56	277	488lhx2	74	392	488lhx2	26	354	488lhx2		8	558	488lhx2	14
						16	413	488lhx2	6	491	488lhx2	54	159	488lhx2		34	302	488lhx2	65	372	488lhx2	24	285	488lhx2		7	366	488lhx2	71	175	488lhx2	33	185	488lhx2		50	284	488lhx2	78	402	488lhx2	20	334	488lhx2		6	556	488lhx2	2
						18	424	488lhx2	10	486	488lhx2	50	173	488lhx2		49	301	488lhx2	74	360	488lhx2	27	293	488lhx2		15	363	488lhx2	74	170	488lhx2	7	192	488lhx2		44	293	488lhx2	46	392	488lhx2	47	339	488lhx2		4	551	488lhx2	42
						31	421	488lhx2	24	503	488lhx2	60	169	488lhx2		51	305	488lhx2	61	361	488lhx2	30	291	488lhx2		21	361	488lhx2	57	174	488lhx2	5	193	488lhx2		35	283	488lhx2	45	385	488lhx2	55	330	488lhx2		9	547	488lhx2	37
Cortical Thickness						28	423	488lhx2	22	496	488lhx2	17	198	488lhx2		47	309	488lhx2	54	361	488lhx2	32	289	488lhx2		21	371	488lhx2	49	182	488lhx2	7	204	488lhx2		35	277	488lhx2	47	381	488lhx2	57	322	488lhx2		12	546	488lhx2	43
	ctrl	cKO-E	cKO-N			28	412	488lhx2	32	493	488lhx2	6	193	488lhx2		36	323	488lhx2	52	355	488lhx2	37	290	488lhx2		28	367	488lhx2	76	188	488lhx2	13	204	488lhx2		18	275	488lhx2	38	376	488lhx2	50	322	488lhx2		10	540	488lhx2	55
	0.42953	0.384564	0.526846			37	411	488lhx2	36	495	488lhx2	4	206	488lhx2		41	333	488lhx2	51	353	488lhx2	34	299	488lhx2		33	364	488lhx2	66	188	488lhx2	14	214	488lhx2		27	269	488lhx2	42	370	488lhx2	45	319	488lhx2		19	536	488lhx2	60
	0.512081	0.408725	0.450336			42	418	488lhx2	39	500	488lhx2	9	207	488lhx2		46	333	488lhx2	44	355	488lhx2	45	290	488lhx2		36	358	488lhx2	64	186	488lhx2	5	220	488lhx2		31	262	488lhx2	63	366	488lhx2	49	312	488lhx2		27	543	488lhx2	61
	0.486577	0.385906	0.473154			37	421	488lhx2	48	497	488lhx2	5	216	488lhx2		55	334	488lhx2	42	361	488lhx2	52	287	488lhx2		44	357	488lhx2	66	201	488lhx2	12	226	488lhx2		74	304	488lhx2	62	378	488lhx2	42	309	488lhx2		29	549	488lhx2	53
	0.47047					45	413	488lhx2	36	487	488lhx2	3	224	488lhx2		49	326	488lhx2	28	361	488lhx2	47	297	488lhx2		50	364	488lhx2	66	197	488lhx2	30	225	488lhx2		66	304	488lhx2	67	376	488lhx2	36	304	488lhx2		33	548	488lhx2	48
						52	417	488lhx2	40	479	488lhx2	29	229	488lhx2		56	324	488lhx2	32	362	488lhx2	56	293	488lhx2		56	365	488lhx2	68	213	488lhx2	25	223	488lhx2		66	293	488lhx2	72	374	488lhx2	33	295	488lhx2		34	541	488lhx2	45
						56	421	488lhx2	30	475	488lhx2	27	219	488lhx2		61	312	488lhx2	33	356	488lhx2	61	286	488lhx2		56	357	488lhx2	77	212	488lhx2	27	220	488lhx2		57	295	488lhx2	79	363	488lhx2	37	289	488lhx2		32	557	488lhx2	42
						57	425	488lhx2	28	479	488lhx2	41	232	488lhx2		65	328	488lhx2	34	353	488lhx2	64	287	488lhx2		60	355	488lhx2	66	221	488lhx2	35	220	488lhx2		76	294	488lhx2	75	358	488lhx2	52	289	488lhx2		37	557	488lhx2	32
						35	431	488lhx2	21	486	488lhx2	38	225	488lhx2		29	332	488lhx2	28	354	488lhx2	70	295	488lhx2		67	355	488lhx2	66	227	488lhx2	34	212	488lhx2		74	290	488lhx2	57	357	488lhx2	45	283	488lhx2		48	563	488lhx2	28
Mediolateral Extent						68	420	488lhx2	14	482	488lhx2	41	218	488lhx2		21	330	488lhx2	21	349	488lhx2	70	286	488lhx2		66	346	488lhx2	68	249	488lhx2	35	205	488lhx2		9	266	488lhx2	41	357	488lhx2	52	281	488lhx2		51	561	488lhx2	19
	ctrl	cKO-E	cKO-N			74	437	488lhx2	24	473	488lhx2	44	211	488lhx2		15	319	488lhx2	32	348	488lhx2	76	293	488lhx2		60	344	488lhx2	60	250	488lhx2	49	203	488lhx2		15	260	488lhx2	38	356	488lhx2	53	278	488lhx2		57	565	488lhx2	1
	4.41745	2.32148	4.50134			77	432	488lhx2	22	466	488lhx2	42	208	488lhx2		20	314	488lhx2	23	352	488lhx2	78	284	488lhx2		62	365	488lhx2	57	242	488lhx2	45	212	488lhx2		21	260	488lhx2	28	365	488lhx2	46	274	488lhx2		60	562	488lhx2	10
	4.41611	2.52215	4.07047			75	424	488lhx2	17	471	488lhx2	36	211	488lhx2		13	308	488lhx2	18	359	488lhx2	68	277	488lhx2		72	365	488lhx2	52	256	488lhx2	51	220	488lhx2		15	250	488lhx2	29	402	488lhx2	53	270	488lhx2		71	561	488lhx2	2
	4.07181	2.62081	4.47852			80	420	488lhx2	13	465	488lhx2	44	199	488lhx2		31	287	488lhx2	22	364	488lhx2	69	272	488lhx2		76	363	488lhx2	50	252	488lhx2	59	218	488lhx2		9	250	488lhx2	13	367	488lhx2	39	271	488lhx2		71	549	488lhx2	2
	4.35638					66	410	488lhx2	10	462	488lhx2	35	195	488lhx2		25	283	488lhx2	12	364	488lhx2	77	274	488lhx2		73	354	488lhx2	45	246	488lhx2	42	390	488lhx2		4	257	488lhx2	7	388	488lhx2	37	277	488lhx2		61	553	488lhx2	4
						71	408	488lhx2	10	467	488lhx2	54	204	488lhx2		25	290	488lhx2	12	360	488lhx2	76	268	488lhx2		39	349	488lhx2	42	249	488lhx2	40	379	488lhx2		39	222	488lhx2	12	393	488lhx2	29	280	488lhx2		66	547	488lhx2	23
						74	402	488lhx2	57	485	488lhx2	56	201	488lhx2		30	294	488lhx2	11	353	488lhx2	60	275	488lhx2		27	352	488lhx2	43	257	488lhx2	45	377	488lhx2		33	230	488lhx2	2	376	488lhx2	24	280	488lhx2		69	545	488lhx2	15
						53	408	488lhx2	60	478	488lhx2	56	209	488lhx2		25	304	488lhx2	11	350	488lhx2	59	267	488lhx2		28	346	488lhx2	48	262	488lhx2	54	380	488lhx2		25	239	488lhx2	4	361	488lhx2	28	260	488lhx2		78	559	488lhx2	58
						53	403	488lhx2	66	485	488lhx2	67	209	488lhx2		23	300	488lhx2	15	342	488lhx2	58	264	488lhx2		23	347	488lhx2	55	264	488lhx2	62	379	488lhx2		36	239	488lhx2	10	346	488lhx2	34	265	488lhx2		75	544	488lhx2	66
						21	405	488lhx2	76	485	488lhx2	76	208	488lhx2		17	292	488lhx2	10	341	488lhx2	55	271	488lhx2		17	344	488lhx2	66	277	488lhx2	73	374	488lhx2		39	254	488lhx2	18	346	488lhx2	38	256	488lhx2		80	541	488lhx2	70
						21	399	488lhx2	75	482	488lhx2	76	213	488lhx2		12	296	488lhx2	5	345	488lhx2	48	281	488lhx2		7	352	488lhx2	68	273	488lhx2	75	368	488lhx2		41	262	488lhx2	10	352	488lhx2	44	252	488lhx2		78	538	488lhx2	74
						14	400	488lhx2	68	476	488lhx2	57	220	488lhx2		5	293	488lhx2	2	348	488lhx2	52	280	488lhx2		11	340	488lhx2	67	267	488lhx2	63	358	488lhx2		57	265	488lhx2	28	351	488lhx2	40	245	488lhx2		53	543	488lhx2	77
						2	395	488lhx2	66	475	488lhx2	53	225	488lhx2		10	288	488lhx2	3	355	488lhx2	49	271	488lhx2		4	337	488lhx2	64	262	488lhx2	55	354	488lhx2		64	266	488lhx2	50	347	488lhx2	36	236	488lhx2		53	539	488lhx2	71
						9	391	488lhx2	70	473	488lhx2	54	229	488lhx2		4	306	488lhx2	8	351	488lhx2	43	272	488lhx2		6	330	488lhx2	68	258	488lhx2	60	353	488lhx2		33	290	488lhx2	45	342	488lhx2	26	239	488lhx2		54	534	488lhx2	76
						49	387	488lhx2	74	474	488lhx2	3	382	488lhx2		78	312	488lhx2	3	369	488lhx2	40	281	488lhx2		9	327	488lhx2	72	265	488lhx2	59	359	488lhx2		28	296	488lhx2	39	336	488lhx2	27	233	488lhx2		63	537	488lhx2	75
						67	365	488lhx2	74	464	488lhx2	12	380	488lhx2		77	308	488lhx2	3	376	488lhx2	35	280	488lhx2		13	325	488lhx2	74	254	488lhx2	46	364	488lhx2		10	296	488lhx2	38	332	488lhx2	17	236	488lhx2		71	534	488lhx2	68
						58	365	488lhx2	52	477	488lhx2	16	381	488lhx2		78	303	488lhx2	60	354	488lhx2	35	273	488lhx2		16	334	488lhx2	76	235	488lhx2	40	363	488lhx2		69	282	488lhx2	46	328	488lhx2	13	238	488lhx2		68	527	488lhx2	61
						53	365	488lhx2	55	470	488lhx2	27	385	488lhx2		78	302	488lhx2	63	349	488lhx2	24	279	488lhx2		27	332	488lhx2	68	238	488lhx2	37	363	488lhx2		79	276	488lhx2	52	335	488lhx2	8	250	488lhx2		2	561	488lhx2	69
						65	356	488lhx2	51	467	488lhx2	27	372	488lhx2		63	305	488lhx2	57	347	488lhx2	27	276	488lhx2		23	333	488lhx2	62	235	488lhx2	38	359	488lhx2		70	269	488lhx2	62	336	488lhx2	11	257	488lhx2		3	544	488lhx2	65
						63	351	488lhx2	40	461	488lhx2	23	366	488lhx2		57	301	488lhx2	56	338	488lhx2	30	268	488lhx2		32	338	488lhx2	6	334	488lhx2	36	359	488lhx2		75	260	488lhx2	62	321	488lhx2	8	267	488lhx2		3	527	488lhx2	57
						66	348	488lhx2	44	459	488lhx2	11	363	488lhx2		59	296	488lhx2	66	344	488lhx2	13	270	488lhx2		33	329	488lhx2	12	333	488lhx2	33	359	488lhx2		68	252	488lhx2	62	310	488lhx2	13	268	488lhx2		8	528	488lhx2	52
						77	352	488lhx2	50	458	488lhx2	8	368	488lhx2		64	285	488lhx2	68	341	488lhx2	12	280	488lhx2		37	328	488lhx2	8	326	488lhx2	29	351	488lhx2		57	250	488lhx2	62	302	488lhx2	15	274	488lhx2		14	523	488lhx2	49
						80	345	488lhx2	60	458	488lhx2	14	357	488lhx2		50	291	488lhx2	77	350	488lhx2	2	277	488lhx2		34	324	488lhx2	12	319	488lhx2	23	352	488lhx2		51	260	488lhx2	48	301	488lhx2	15	279	488lhx2		18	525	488lhx2	46
						73	338	488lhx2	47	451	488lhx2	8	350	488lhx2		44	285	488lhx2	77	346	488lhx2	1	265	488lhx2		26	326	488lhx2	12	315	488lhx2	19	357	488lhx2		50	236	488lhx2	40	305	488lhx2	10	282	488lhx2		22	520	488lhx2	44
						74	333	488lhx2	47	442	488lhx2	6	343	488lhx2		44	294	488lhx2	77	341	488lhx2	9	269	488lhx2		25	321	488lhx2	14	312	488lhx2	27	358	488lhx2		47	229	488lhx2	48	295	488lhx2	9	296	488lhx2		24	517	488lhx2	40
						68	330	488lhx2	53	446	488lhx2	13	338	488lhx2		39	286	488lhx2	78	337	488lhx2	10	260	488lhx2		25	314	488lhx2	24	316	488lhx2	25	368	488lhx2		23	226	488lhx2	42	288	488lhx2	12	303	488lhx2		15	512	488lhx2	37
						72	320	488lhx2	59	446	488lhx2	17	336	488lhx2		32	278	488lhx2	38	343	488lhx2	7	254	488lhx2		31	311	488lhx2	30	319	488lhx2	24	374	488lhx2		24	218	488lhx2	39	284	488lhx2	24	309	488lhx2		10	513	488lhx2	33
						73	317	488lhx2	61	440	488lhx2	18	348	488lhx2		26	278	488lhx2	28	342	488lhx2	2	251	488lhx2		21	310	488lhx2	23	324	488lhx2	20	372	488lhx2		27	216	488lhx2	48	279	488lhx2	49	293	488lhx2		4	510	488lhx2	30
						62	319	488lhx2	70	444	488lhx2	36	364	488lhx2		22	282	488lhx2	29	339	488lhx2	12	247	488lhx2		18	308	488lhx2	23	333	488lhx2	24	365	488lhx2		16	215	488lhx2	33	284	488lhx2	56	302	488lhx2		5	505	488lhx2	24
						59	324	488lhx2	76	442	488lhx2	48	375	488lhx2		16	284	488lhx2	32	339	488lhx2	8	244	488lhx2		16	316	488lhx2	31	334	488lhx2	25	382	488lhx2		16	211	488lhx2	26	292	488lhx2	60	294	488lhx2		9	503	488lhx2	17
						70	310	488lhx2	67	434	488lhx2	49	369	488lhx2		2	277	488lhx2	20	338	488lhx2	13	254	488lhx2		16	318	488lhx2	33	331	488lhx2	4	380	488lhx2		24	208	488lhx2	18	300	488lhx2	61	288	488lhx2		19	504	488lhx2	10
						69	315	488lhx2	58	432	488lhx2	52	372	488lhx2		2	277	488lhx2	23	334	488lhx2	18	257	488lhx2		6	320	488lhx2	39	323	488lhx2	4	376	488lhx2		29	201	488lhx2	17	299	488lhx2	71	290	488lhx2		23	500	488lhx2	6
						61	314	488lhx2	67	427	488lhx2	58	377	488lhx2		7	271	488lhx2	24	327	488lhx2	22	263	488lhx2		5	310	488lhx2	40	316	488lhx2	4	366	488lhx2		32	208	488lhx2	22	310	488lhx2	68	293	488lhx2		23	510	488lhx2	12
						57	314	488lhx2	23	521	488lhx2	65	377	488lhx2		5	264	488lhx2	19	330	488lhx2	28	261	488lhx2		1	326	488lhx2	44	324	488lhx2	9	367	488lhx2		37	198	488lhx2	18	315	488lhx2	68	299	488lhx2		31	516	488lhx2	18
						52	318	488lhx2	33	520	488lhx2	65	370	488lhx2		13	269	488lhx2	20	324	488lhx2	24	254	488lhx2		1	371	488lhx2	47	330	488lhx2	10	362	488lhx2		43	207	488lhx2	12	325	488lhx2	62	307	488lhx2		38	517	488lhx2	8
						45	328	488lhx2	10	478	488lhx2	76	370	488lhx2		22	271	488lhx2	11	320	488lhx2	28	253	488lhx2		17	252	488lhx2	58	324	488lhx2	12	354	488lhx2		41	213	488lhx2	7	323	488lhx2	63	313	488lhx2		33	507	488lhx2	13
						43	322	488lhx2	8	448	488lhx2	79	375	488lhx2		30	272	488lhx2	8	325	488lhx2	40	264	488lhx2		23	252	488lhx2	50	318	488lhx2	4	352	488lhx2		48	217	488lhx2	11	332	488lhx2	71	315	488lhx2		32	499	488lhx2	19
						35	328	488lhx2	10	447	488lhx2	40	385	488lhx2		17	261	488lhx2	17	322	488lhx2	48	263	488lhx2		25	272	488lhx2	51	315	488lhx2	2	354	488lhx2		55	209	488lhx2	6	340	488lhx2	69	323	488lhx2		31	492	488lhx2	11
						32	325	488lhx2	5	441	488lhx2	36	374	488lhx2		22	258	488lhx2	18	318	488lhx2	55	258	488lhx2		21	268	488lhx2	54	312	488lhx2	13	346	488lhx2		56	224	488lhx2	4	336	488lhx2	64	324	488lhx2		27	487	488lhx2	4
						26	331	488lhx2	9	439	488lhx2	68	359	488lhx2		16	254	488lhx2	45	338	488lhx2	49	256	488lhx2		23	263	488lhx2	63	321	488lhx2	11	340	488lhx2		69	236	488lhx2	3	312	488lhx2	67	330	488lhx2		24	494	488lhx2	3
						13	357	488lhx2	4	437	488lhx2	58	360	488lhx2		10	261	488lhx2	52	338	488lhx2	51	252	488lhx2		11	287	488lhx2	68	328	488lhx2	8	332	488lhx2		57	238	488lhx2	6	305	488lhx2	74	340	488lhx2		26	498	488lhx2	11
						11	351	488lhx2	15	437	488lhx2	51	360	488lhx2		7	259	488lhx2	34	332	488lhx2	46	248	488lhx2		14	284	488lhx2	77	329	488lhx2	18	333	488lhx2		72	229	488lhx2	7	295	488lhx2	79	334	488lhx2		12	493	488lhx2	69
						4	361	488lhx2	27	438	488lhx2	49	354	488lhx2		9	255	488lhx2	33	324	488lhx2	40	250	488lhx2		12	279	488lhx2	75	316	488lhx2	24	335	488lhx2		63	226	488lhx2	1	295	488lhx2	79	321	488lhx2		8	494	488lhx2	71
						3	369	488lhx2	24	428	488lhx2	57	348	488lhx2		42	270	488lhx2	38	326	488lhx2	32	245	488lhx2		13	276	488lhx2	71	311	488lhx2	27	340	488lhx2		71	220	488lhx2	4	290	488lhx2	70	255	488lhx2		7	489	488lhx2	71
						6	327	488lhx2	27	428	488lhx2	60	348	488lhx2		37	263	488lhx2	41	321	488lhx2	61	251	488lhx2		2	268	488lhx2	70	308	488lhx2	32	342	488lhx2		63	215	488lhx2	3	277	488lhx2	77	256	488lhx2		2	497	488lhx2	73
						11	321	488lhx2	24	422	488lhx2	56	343	488lhx2		40	259	488lhx2	42	333	488lhx2	64	245	488lhx2		3	279	488lhx2	62	302	488lhx2	44	350	488lhx2		75	211	488lhx2	10	277	488lhx2	76	248	488lhx2		3	486	488lhx2	57
						16	319	488lhx2	25	419	488lhx2	65	355	488lhx2		46	259	488lhx2	48	331	488lhx2	68	252	488lhx2		3	285	488lhx2	56	304	488lhx2	37	350	488lhx2		67	204	488lhx2	10	285	488lhx2	73	245	488lhx2		1	476	488lhx2	63
						13	313	488lhx2	28	420	488lhx2	67	343	488lhx2		56	260	488lhx2	47	327	488lhx2	70	255	488lhx2		2	303	488lhx2	60	300	488lhx2	51	349	488lhx2		62	206	488lhx2	24	274	488lhx2	64	273	488lhx2		11	481	488lhx2	55
						6	315	488lhx2	32	426	488lhx2	77	341	488lhx2		55	251	488lhx2	52	321	488lhx2	69	260	488lhx2		9	299	488lhx2	70	297	488lhx2	39	342	488lhx2		73	194	488lhx2	28	270	488lhx2	63	263	488lhx2		14	478	488lhx2	57
						7	305	488lhx2	38	426	488lhx2	52	340	488lhx2		50	249	488lhx2	53	317	488lhx2	74	263	488lhx2		11	308	488lhx2	67	289	488lhx2	38	338	488lhx2		64	191	488lhx2	38	274	488lhx2	57	254	488lhx2		18	482	488lhx2	55
						19	300	488lhx2	47	430	488lhx2	59	335	488lhx2		55	244	488lhx2	57	327	488lhx2	78	252	488lhx2		14	303	488lhx2	68	283	488lhx2	32	331	488lhx2		57	197	488lhx2	49	265	488lhx2	64	248	488lhx2		16	487	488lhx2	51
						11	295	488lhx2	45	437	488lhx2	63	332	488lhx2		57	239	488lhx2	55	333	488lhx2	77	246	488lhx2		22	288	488lhx2	55	291	488lhx2	44	324	488lhx2		57	186	488lhx2	52	264	488lhx2	66	241	488lhx2		20	486	488lhx2	60
						6	291	488lhx2	52	430	488lhx2	74	329	488lhx2		51	239	488lhx2	61	330	488lhx2	72	241	488lhx2		25	286	488lhx2	54	283	488lhx2	49	326	488lhx2		67	182	488lhx2	43	259	488lhx2	50	223	488lhx2		23	480	488lhx2	62
						6	287	488lhx2	46	421	488lhx2	73	324	488lhx2		51	235	488lhx2	71	332	488lhx2	67	237	488lhx2		28	291	488lhx2	47	280	488lhx2	58	330	488lhx2		77	181	488lhx2	40	252	488lhx2	49	233	488lhx2		28	475	488lhx2	68
						2	296	488lhx2	36	414	488lhx2	75	321	488lhx2		56	233	488lhx2	71	328	488lhx2	67	237	488lhx2		34	296	488lhx2	46	273	488lhx2	60	340	488lhx2		60	174	488lhx2	38	247	488lhx2	62	232	488lhx2		33	482	488lhx2	73
						0	291	488lhx2	37	410	488lhx2	72	315	488lhx2		43	236	488lhx2	76	321	488lhx2	62	236	488lhx2		41	299	488lhx2	38	280	488lhx2	65	350	488lhx2		47	182	488lhx2	47	244	488lhx2	66	226	488lhx2		36	479	488lhx2	69
						2	279	488lhx2	22	413	488lhx2	66	314	488lhx2		38	238	488lhx2	71	318	488lhx2	59	238	488lhx2		37	307	488lhx2	40	292	488lhx2	76	360	488lhx2		42	190	488lhx2	46	250	488lhx2	70	226	488lhx2		42	480	488lhx2	63
						5	273	488lhx2	21	407	488lhx2	63	320	488lhx2		40	242	488lhx2	60	320	488lhx2	58	234	488lhx2		29	305	488lhx2	36	293	488lhx2	76	352	488lhx2		32	189	488lhx2	53	244	488lhx2	35	225	488lhx2		44	482	488lhx2	75
						0	270	488lhx2	16	406	488lhx2	59	327	488lhx2		34	245	488lhx2	79	315	488lhx2	59	228	488lhx2		21	301	488lhx2	41	297	488lhx2	77	343	488lhx2		37	185	488lhx2	26	248	488lhx2	43	221	488lhx2		41	488	488lhx2	75
						6	264	488lhx2	7	405	488lhx2	57	322	488lhx2		41	246	488lhx2	79	311	488lhx2	64	230	488lhx2		18	294	488lhx2	44	306	488lhx2	67	335	488lhx2		26	181	488lhx2	22	245	488lhx2	38	216	488lhx2		36	490	488lhx2	74
						8	261	488lhx2	12	412	488lhx2	60	316	488lhx2		39	250	488lhx2	76	313	488lhx2	69	229	488lhx2		18	285	488lhx2	39	304	488lhx2	66	326	488lhx2		19	187	488lhx2	12	248	488lhx2	29	215	488lhx2		36	496	488lhx2	66
						4	253	488lhx2	15	416	488lhx2	50	329	488lhx2		45	245	488lhx2	69	311	488lhx2	70	234	488lhx2		21	277	488lhx2	32	310	488lhx2	67	318	488lhx2		16	196	488lhx2	16	253	488lhx2	21	220	488lhx2		43	498	488lhx2	62
						15	259	488lhx2	5	424	488lhx2	48	334	488lhx2		28	253	488lhx2	65	314	488lhx2	74	234	488lhx2		36	285	488lhx2	27	311	488lhx2	54	317	488lhx2		10	197	488lhx2	2	250	488lhx2	21	213	488lhx2		44	493	488lhx2	63
						26	263	488lhx2	2	417	488lhx2	47	340	488lhx2		22	249	488lhx2	74	304	488lhx2	75	225	488lhx2		38	284	488lhx2	26	300	488lhx2	43	309	488lhx2		13	233	488lhx2	0	242	488lhx2	14	225	488lhx2		46	499	488lhx2	67
						20	265	488lhx2	8	397	488lhx2	33	343	488lhx2		11	249	488lhx2	62	307	488lhx2	74	223	488lhx2		42	287	488lhx2	25	292	488lhx2	37	309	488lhx2		13	230	488lhx2	4	227	488lhx2	10	220	488lhx2		49	507	488lhx2	70
						15	272	488lhx2	8	388	488lhx2	38	347	488lhx2		18	235	488lhx2	61	307	488lhx2	77	220	488lhx2		13	257	488lhx2	12	297	488lhx2	32	319	488lhx2		6	233	488lhx2	4	214	488lhx2	8	226	488lhx2		46	514	488lhx2	74
						14	287	488lhx2	12	399	488lhx2	42	352	488lhx2		23	240	488lhx2	66	305	488lhx2	51	237	488lhx2		4	250	488lhx2	8	299	488lhx2	27	320	488lhx2		4	227	488lhx2	17	217	488lhx2	9	228	488lhx2		48	519	488lhx2	61
						20	282	488lhx2	22	399	488lhx2	25	352	488lhx2		25	238	488lhx2	57	315	488lhx2	44	238	488lhx2		3	243	488lhx2	9	304	488lhx2	22	315	488lhx2		24	254	488lhx2	38	209	488lhx2	12	209	488lhx2		47	523	488lhx2	59
						24	278	488lhx2	19	391	488lhx2	38	337	488lhx2		28	243	488lhx2	49	311	488lhx2	38	232	488lhx2		8	239	488lhx2	2	304	488lhx2	27	310	488lhx2		35	155	488lhx2	46	198	488lhx2	21	204	488lhx2		50	528	488lhx2	53
						22	274	488lhx2	22	390	488lhx2	41	334	488lhx2		8	238	488lhx2	41	315	488lhx2	33	228	488lhx2		63	328	488lhx2	2	294	488lhx2	13	323	488lhx2		41	162	488lhx2	50	215	488lhx2	16	200	488lhx2		51	533	488lhx2	30
						29	284	488lhx2	14	387	488lhx2	35	333	488lhx2		5	233	488lhx2	35	313	488lhx2	23	232	488lhx2		56	327	488lhx2	5	292	488lhx2	13	316	488lhx2		42	172	488lhx2	59	220	488lhx2	26	196	488lhx2		54	515	488lhx2	36
						32	288	488lhx2	15	382	488lhx2	34	328	488lhx2		7	228	488lhx2	23	314	488lhx2	23	240	488lhx2		50	333	488lhx2	2	280	488lhx2	6	314	488lhx2		43	175	488lhx2	49	223	488lhx2	27	192	488lhx2		54	508	488lhx2	36
						25	290	488lhx2	19	379	488lhx2	40	326	488lhx2		5	225	488lhx2	23	317	488lhx2	19	241	488lhx2		48	336	488lhx2	4	278	488lhx2	6	308	488lhx2		26	162	488lhx2	50	236	488lhx2	37	198	488lhx2		58	504	488lhx2	28
						34	292	488lhx2	10	382	488lhx2	45	323	488lhx2		73	270	488lhx2	27	316	488lhx2	19	236	488lhx2		46	340	488lhx2	4	271	488lhx2	4	304	488lhx2		31	170	488lhx2	60	229	488lhx2	43	198	488lhx2		55	496	488lhx2	27
						41	291	488lhx2	12	374	488lhx2	42	318	488lhx2		75	296	488lhx2	22	307	488lhx2	17	230	488lhx2		48	346	488lhx2	1	269	488lhx2	65	302	488lhx2		22	175	488lhx2	61	235	488lhx2	46	198	488lhx2		53	487	488lhx2	23
						41	296	488lhx2	6	374	488lhx2	34	318	488lhx2		78	269	488lhx2	27	301	488lhx2	13	237	488lhx2		37	342	488lhx2	2	255	488lhx2	54	304	488lhx2		14	174	488lhx2	72	238	488lhx2	54	206	488lhx2		63	495	488lhx2	29
						44	301	488lhx2	0	369	488lhx2	31	315	488lhx2		71	264	488lhx2	12	308	488lhx2	11	230	488lhx2		40	339	488lhx2	22	203	488lhx2	43	297	488lhx2		12	185	488lhx2	79	230	488lhx2	45	207	488lhx2		66	504	488lhx2	42
						31	301	488lhx2	2	363	488lhx2	18	314	488lhx2		68	258	488lhx2	10	305	488lhx2	9	225	488lhx2		54	341	488lhx2	16	198	488lhx2	40	290	488lhx2		4	191	488lhx2	77	248	488lhx2	38	207	488lhx2		70	507	488lhx2	41
						36	306	488lhx2	6	364	488lhx2	22	317	488lhx2		67	250	488lhx2	7	310	488lhx2	4	225	488lhx2		72	340	488lhx2	24	193	488lhx2	40	285	488lhx2		3	204	488lhx2	77	257	488lhx2	31	205	488lhx2		63	507	488lhx2	35
						35	313	488lhx2	10	364	488lhx2	21	322	488lhx2		73	258	488lhx2	5	312	488lhx2	3	233	488lhx2		77	330	488lhx2	27	183	488lhx2	49	288	488lhx2		3	213	488lhx2	77	266	488lhx2	57	211	488lhx2		62	516	488lhx2	30
						41	318	488lhx2	6	358	488lhx2	23	330	488lhx2		78	252	488lhx2	2	302	488lhx2	16	224	488lhx2		70	333	488lhx2	21	179	488lhx2	56	286	488lhx2		5	222	488lhx2	66	274	488lhx2	60	201	488lhx2		66	514	488lhx2	32
						44	310	488lhx2	10	349	488lhx2	11	329	488lhx2		74	247	488lhx2	1	294	488lhx2	16	217	488lhx2		70	325	488lhx2	27	180	488lhx2	58	295	488lhx2		63	274	488lhx2	60	280	488lhx2	67	198	488lhx2		65	521	488lhx2	38
						47	304	488lhx2	29	354	488lhx2	11	334	488lhx2		79	243	488lhx2	2	287	488lhx2	21	218	488lhx2		74	315	488lhx2	36	188	488lhx2	66	290	488lhx2		79	239	488lhx2	66	288	488lhx2	76	189	488lhx2		60	526	488lhx2	34
						71	305	488lhx2	32	354	488lhx2	4	327	488lhx2		77	237	488lhx2	9	289	488lhx2	23	214	488lhx2		70	315	488lhx2	42	194	488lhx2	77	304	488lhx2		66	247	488lhx2	75	294	488lhx2	64	174	488lhx2		59	529	488lhx2	33
						76	297	488lhx2	32	362	488lhx2	9	324	488lhx2		68	228	488lhx2	8	283	488lhx2	20	209	488lhx2		64	315	488lhx2	40	188	488lhx2	76	309	488lhx2		80	249	488lhx2	66	348	488lhx2	61	163	488lhx2		72	518	488lhx2	40
						77	302	488lhx2	26	362	488lhx2	10	317	488lhx2		66	233	488lhx2	7	299	488lhx2	28	220	488lhx2		55	320	488lhx2	37	210	488lhx2	79	289	488lhx2		63	166	488lhx2	74	347	488lhx2	46	187	488lhx2		74	524	488lhx2	8
						55	312	488lhx2	21	364	488lhx2	12	313	488lhx2		77	227	488lhx2	17	301	488lhx2	25	222	488lhx2		46	323	488lhx2	47	206	488lhx2	67	278	488lhx2		77	160	488lhx2	74	332	488lhx2	39	189	488lhx2		76	518	488lhx2	11
						57	296	488lhx2	22	370	488lhx2	5	314	488lhx2		78	224	488lhx2	15	292	488lhx2	34	221	488lhx2		48	315	488lhx2	46	217	488lhx2	60	273	488lhx2		74	173	488lhx2	76	320	488lhx2	38	179	488lhx2		77	513	488lhx2	3
						59	291	488lhx2	28	370	488lhx2	68	331	488lhx2		72	222	488lhx2	15	286	488lhx2	33	216	488lhx2		55	309	488lhx2	9	199	488lhx2	72	269	488lhx2		48	149	488lhx2	68	258	488lhx2	45	180	488lhx2		77	507	488lhx2	7
						54	288	488lhx2	48	398	488lhx2	4	307	488lhx2		66	221	488lhx2	21	290	488lhx2	31	213	488lhx2		68	300	488lhx2	6	180	488lhx2	73	266	488lhx2		49	159	488lhx2	51	257	488lhx2	20	183	488lhx2		74	500	488lhx2	12
						49	295	488lhx2	41	386	488lhx2	8	303	488lhx2		75	215	488lhx2	25	287	488lhx2	29	206	488lhx2		74	301	488lhx2	6	168	488lhx2	65	263	488lhx2		61	161	488lhx2	28	182	488lhx2	17	190	488lhx2		73	497	488lhx2	9
						47	284	488lhx2	34	387	488lhx2	2	298	488lhx2		76	212	488lhx2	23	282	488lhx2	38	210	488lhx2		57	305	488lhx2	5	164	488lhx2	76	261	488lhx2		17	154	488lhx2	23	179	488lhx2	16	176	488lhx2		77	497	488lhx2	7
						48	279	488lhx2	37	378	488lhx2	9	297	488lhx2		76	209	488lhx2	25	279	488lhx2	43	212	488lhx2		60	294	488lhx2	41	144	488lhx2	74	256	488lhx2		20	150	488lhx2	6	185	488lhx2	20	156	488lhx2		77	491	488lhx2	16
						51	272	488lhx2	29	381	488lhx2	14	295	488lhx2		79	206	488lhx2	28	277	488lhx2	50	218	488lhx2		57	287	488lhx2	9	154	488lhx2	63	241	488lhx2		11	158	488lhx2	8	178	488lhx2	67	120	488lhx2		66	489	488lhx2	21
						55	278	488lhx2	29	387	488lhx2	18	298	488lhx2		79	200	488lhx2	30	283	488lhx2	49	220	488lhx2		52	289	488lhx2	10	224	488lhx2	66	237	488lhx2		10	170	488lhx2	4	188	488lhx2	55	134	488lhx2		70	485	488lhx2	18
						57	282	488lhx2	50	386	488lhx2	16	302	488lhx2		78	196	488lhx2	34	286	488lhx2	46	229	488lhx2		66	290	488lhx2	20	219	488lhx2	56	235	488lhx2		5	171	488lhx2	33	148	488lhx2	69	135	488lhx2		68	481	488lhx2	17
						59	273	488lhx2	54	386	488lhx2	17	307	488lhx2		68	205	488lhx2	34	291	488lhx2	63	220	488lhx2		69	286	488lhx2	25	216	488lhx2	48	232	488lhx2		4	178	488lhx2	28	148	488lhx2	51	145	488lhx2		62	482	488lhx2	19
						64	274	488lhx2	55	395	488lhx2	27	303	488lhx2		65	208	488lhx2	31	296	488lhx2	69	214	488lhx2		77	285	488lhx2	25	224	488lhx2	40	235	488lhx2		2	159	488lhx2	62	150	488lhx2	39	157	488lhx2		62	490	488lhx2	11
						65	283	488lhx2	58	398	488lhx2	27	291	488lhx2		66	213	488lhx2	18	293	488lhx2	69	211	488lhx2		78	296	488lhx2	27	228	488lhx2	36	235	488lhx2		2	154	488lhx2	80	142	488lhx2	23	135	488lhx2		69	477	488lhx2	24
						71	283	488lhx2	60	407	488lhx2	31	296	488lhx2		64	217	488lhx2	37	305	488lhx2	65	211	488lhx2		61	277	488lhx2	17	224	488lhx2	42	244	488lhx2		49	139	488lhx2	76	196	488lhx2	36	49	488lhx2		69	472	488lhx2	13
						69	289	488lhx2	55	408	488lhx2	15	285	488lhx2		53	227	488lhx2	34	309	488lhx2	61	212	488lhx2		59	275	488lhx2	18	231	488lhx2	39	247	488lhx2		40	142	488lhx2	69	192	488lhx2	18	101	488lhx2		64	475	488lhx2	13
						75	280	488lhx2	59	411	488lhx2	24	283	488lhx2		53	224	488lhx2	44	297	488lhx2	60	207	488lhx2		71	276	488lhx2	23	234	488lhx2	40	253	488lhx2		41	125	488lhx2	73	180	488lhx2	30	88	488lhx2		60	473	488lhx2	3
						77	279	488lhx2	66	410	488lhx2	13	278	488lhx2		54	219	488lhx2	41	295	488lhx2	55	205	488lhx2		77	271	488lhx2	27	238	488lhx2	45	257	488lhx2		20	141	488lhx2	60	190	488lhx2	42	230	488lhx2		54	477	488lhx2	3
						77	275	488lhx2	66	408	488lhx2	21	273	488lhx2		52	214	488lhx2	43	291	488lhx2	52	207	488lhx2		74	269	488lhx2	20	239	488lhx2	38	261	488lhx2		25	130	488lhx2	55	175	488lhx2	3	215	488lhx2		48	480	488lhx2	10
						79	268	488lhx2	71	412	488lhx2	15	271	488lhx2		49	211	488lhx2	48	292	488lhx2	52	202	488lhx2		47	274	488lhx2	11	242	488lhx2	47	268	488lhx2		34	136	488lhx2	32	170	488lhx2	7	202	488lhx2		43	476	488lhx2	6
						69	268	488lhx2	75	406	488lhx2	22	266	488lhx2		44	221	488lhx2	53	295	488lhx2	52	202	488lhx2		51	279	488lhx2	12	237	488lhx2	32	282	488lhx2		50	300	cy3tle4	19	201	488lhx2	13	194	488lhx2		38	473	488lhx2	2
						73	262	488lhx2	70	400	488lhx2	13	262	488lhx2		44	225	488lhx2	59	304	488lhx2	46	202	488lhx2		40	276	488lhx2	12	230	488lhx2	24	285	488lhx2		61	298	cy3tle4	4	205	488lhx2	7	184	488lhx2		31	468	488lhx2	38
						70	256	488lhx2	62	396	488lhx2	11	265	488lhx2		43	227	488lhx2	65	301	488lhx2	39	197	488lhx2		39	273	488lhx2	7	231	488lhx2	13	284	488lhx2		54	292	cy3tle4	26	188	488lhx2	5	195	488lhx2		25	469	488lhx2	36
						64	261	488lhx2	62	393	488lhx2	1	272	488lhx2		38	231	488lhx2	67	297	488lhx2	35	198	488lhx2		34	273	488lhx2	6	238	488lhx2	27	273	488lhx2		49	287	cy3tle4	54	108	488lhx2	7	165	488lhx2		20	468	488lhx2	29
						62	255	488lhx2	72	394	488lhx2	20	244	488lhx2		36	225	488lhx2	73	297	488lhx2	47	193	488lhx2		33	266	488lhx2	4	230	488lhx2	32	291	488lhx2		51	295	cy3tle4	44	96	488lhx2	16	162	488lhx2		20	464	488lhx2	32
						52	249	488lhx2	75	400	488lhx2	5	256	488lhx2		31	227	488lhx2	76	290	488lhx2	13	151	488lhx2		41	262	488lhx2	2	225	488lhx2	18	296	488lhx2		43	298	cy3tle4	46	64	488lhx2	13	175	488lhx2		16	450	488lhx2	24
						53	247	488lhx2	74	388	488lhx2	34	260	488lhx2		28	224	488lhx2	70	284	488lhx2	23	146	488lhx2		41	259	488lhx2	14	254	488lhx2	2	281	488lhx2		33	296	cy3tle4	13	122	488lhx2	45	88	cy3tle4		13	449	488lhx2	20
						56	242	488lhx2	72	384	488lhx2	39	257	488lhx2		23	221	488lhx2	61	283	488lhx2	18	137	488lhx2		47	265	488lhx2	17	248	488lhx2	5	275	488lhx2		34	289	cy3tle4	26	115	488lhx2	39	82	cy3tle4		21	445	488lhx2	54
						36	249	488lhx2	62	384	488lhx2	39	271	488lhx2		17	221	488lhx2	62	288	488lhx2	16	132	488lhx2		53	261	488lhx2	20	247	488lhx2	5	272	488lhx2		32	279	cy3tle4	18	136	488lhx2	45	75	cy3tle4		16	441	488lhx2	58
						30	252	488lhx2	60	377	488lhx2	48	269	488lhx2		26	216	488lhx2	57	293	488lhx2	33	131	488lhx2		60	259	488lhx2	27	250	488lhx2	4	264	488lhx2		28	279	cy3tle4	16	149	488lhx2	3	91	cy3tle4		15	436	488lhx2	66
						30	246	488lhx2	54	379	488lhx2	46	265	488lhx2		16	214	488lhx2	55	287	488lhx2	33	136	488lhx2		58	254	488lhx2	24	252	488lhx2	14	260	488lhx2		21	293	cy3tle4	15	156	488lhx2	6	95	cy3tle4		10	442	488lhx2	68
						26	242	488lhx2	52	371	488lhx2	52	262	488lhx2		17	211	488lhx2	61	295	488lhx2	43	147	488lhx2		57	256	488lhx2	30	261	488lhx2	16	265	488lhx2		43	280	cy3tle4	18	170	488lhx2	1	105	cy3tle4		5	444	488lhx2	59
						28	256	488lhx2	47	374	488lhx2	59	261	488lhx2		11	205	488lhx2	78	282	488lhx2	64	151	488lhx2		53	245	488lhx2	34	254	488lhx2	26	262	488lhx2		49	279	cy3tle4	35	234	488lhx2	12	103	cy3tle4		3	433	488lhx2	74
						40	259	488lhx2	64	371	488lhx2	59	256	488lhx2		4	209	488lhx2	75	279	488lhx2	74	150	488lhx2		51	247	488lhx2	37	252	488lhx2	29	261	488lhx2		52	272	cy3tle4	42	234	488lhx2	11	119	cy3tle4		5	429	488lhx2	68
						48	231	488lhx2	70	369	488lhx2	52	255	488lhx2		3	203	488lhx2	74	273	488lhx2	75	158	488lhx2		49	252	488lhx2	38	261	488lhx2	27	252	488lhx2		55	282	cy3tle4	41	169	488lhx2	8	114	cy3tle4		2	423	488lhx2	54
						43	229	488lhx2	77	371	488lhx2	66	251	488lhx2		3	188	488lhx2	20	201	488lhx2	75	164	488lhx2		72	245	488lhx2	38	269	488lhx2	6	257	488lhx2		61	270	cy3tle4	38	150	488lhx2	2	127	cy3tle4		5	420	488lhx2	46
						8	229	488lhx2	74	377	488lhx2	73	249	488lhx2		1	185	488lhx2	24	218	488lhx2	58	155	488lhx2		68	245	488lhx2	33	278	488lhx2	10	248	488lhx2		69	273	cy3tle4	73	162	488lhx2	6	129	cy3tle4		6	414	488lhx2	58
						7	219	488lhx2	67	380	488lhx2	74	256	488lhx2		14	196	488lhx2	25	221	488lhx2	61	163	488lhx2		76	236	488lhx2	25	278	488lhx2	10	244	488lhx2		65	281	cy3tle4	75	175	488lhx2	15	131	cy3tle4		12	414	488lhx2	53
						55	261	488lhx2	71	364	488lhx2	77	256	488lhx2		16	185	488lhx2	22	226	488lhx2	53	161	488lhx2		72	233	488lhx2	25	267	488lhx2	4	243	488lhx2		59	285	cy3tle4	47	185	488lhx2	25	126	cy3tle4		19	421	488lhx2	44
						58	257	488lhx2	78	361	488lhx2	74	262	488lhx2		24	206	488lhx2	17	221	488lhx2	51	166	488lhx2		69	220	488lhx2	18	274	488lhx2	25	238	488lhx2		73	289	cy3tle4	38	260	cy3tle4	31	132	cy3tle4		20	428	488lhx2	37
						56	263	488lhx2	78	367	488lhx2	74	270	488lhx2		27	204	488lhx2	11	221	488lhx2	50	171	488lhx2		61	220	488lhx2	19	281	488lhx2	77	236	488lhx2		74	292	cy3tle4	38	274	cy3tle4	37	126	cy3tle4		26	435	488lhx2	68
						38	342	488lhx2	64	362	488lhx2	79	277	488lhx2		34	213	488lhx2	21	232	488lhx2	57	171	488lhx2		62	209	488lhx2	16	284	488lhx2	59	246	488lhx2		76	267	cy3tle4	35	283	cy3tle4	41	120	cy3tle4		31	439	488lhx2	61
						37	346	488lhx2	59	363	488lhx2	78	281	488lhx2		43	211	488lhx2	8	234	488lhx2	63	176	488lhx2		43	219	488lhx2	12	285	488lhx2	55	251	488lhx2		70	243	cy3tle4	32	293	cy3tle4	38	117	cy3tle4		36	439	488lhx2	73
						51	348	488lhx2	57	360	488lhx2	71	292	488lhx2		51	199	488lhx2	16	242	488lhx2	68	176	488lhx2		38	221	488lhx2	12	279	488lhx2	52	248	488lhx2		73	241	cy3tle4	39	292	cy3tle4	29	116	cy3tle4		33	448	488lhx2	62
						52	343	488lhx2	44	365	488lhx2	68	292	488lhx2		45	196	488lhx2	11	245	488lhx2	74	171	488lhx2		39	225	488lhx2	17	288	488lhx2	63	225	488lhx2		68	234	cy3tle4	48	301	cy3tle4	36	110	cy3tle4		27	455	488lhx2	68
						56	340	488lhx2	39	365	488lhx2	68	297	488lhx2		34	202	488lhx2	6	247	488lhx2	70	167	488lhx2		29	226	488lhx2	48	236	488lhx2	58	267	488lhx2		70	222	cy3tle4	34	307	cy3tle4	45	108	cy3tle4		31	460	488lhx2	66
						50	356	488lhx2	38	361	488lhx2	68	304	488lhx2		31	196	488lhx2	11	251	488lhx2	63	182	488lhx2		27	230	488lhx2	50	230	488lhx2	54	262	488lhx2		64	227	cy3tle4	43	298	cy3tle4	57	103	cy3tle4		36	463	488lhx2	54
						23	386	488lhx2	54	353	488lhx2	59	307	488lhx2		32	190	488lhx2	10	261	488lhx2	60	188	488lhx2		18	241	488lhx2	58	228	488lhx2	32	274	488lhx2		57	256	cy3tle4	27	305	cy3tle4	50	117	cy3tle4		40	458	488lhx2	52
						26	366	488lhx2	48	353	488lhx2	59	299	488lhx2		35	184	488lhx2	12	259	488lhx2	69	182	488lhx2		15	233	488lhx2	57	219	488lhx2	17	277	488lhx2		49	245	cy3tle4	24	310	cy3tle4	55	122	cy3tle4		45	463	488lhx2	54
						8	375	488lhx2	43	348	488lhx2	57	297	488lhx2		28	188	488lhx2	13	262	488lhx2	68	184	488lhx2		10	233	488lhx2	54	194	488lhx2	8	320	488lhx2		39	248	cy3tle4	19	320	cy3tle4	63	117	cy3tle4		49	464	488lhx2	49
						19	379	488lhx2	43	345	488lhx2	51	305	488lhx2		23	182	488lhx2	3	254	488lhx2	69	186	488lhx2		24	244	488lhx2	11	266	488lhx2	4	325	488lhx2		37	240	cy3tle4	28	322	cy3tle4	78	113	cy3tle4		52	469	488lhx2	41
						27	376	488lhx2	38	346	488lhx2	50	310	488lhx2		20	175	488lhx2	3	267	488lhx2	66	195	488lhx2		30	238	488lhx2	13	275	488lhx2	57	309	488lhx2		28	247	cy3tle4	31	318	cy3tle4	67	120	cy3tle4		49	458	488lhx2	35
						43	374	488lhx2	35	339	488lhx2	43	308	488lhx2		10	165	488lhx2	2	271	488lhx2	65	198	488lhx2		40	239	488lhx2	11	274	488lhx2	72	345	488lhx2		18	251	cy3tle4	31	317	cy3tle4	70	124	cy3tle4		47	453	488lhx2	27
						62	383	488lhx2	44	331	488lhx2	35	305	488lhx2		27	153	488lhx2	3	276	488lhx2	54	193	488lhx2		38	248	488lhx2	78	150	488lhx2	29	375	488lhx2		24	244	cy3tle4	49	318	cy3tle4	66	132	cy3tle4		44	451	488lhx2	27
						70	394	488lhx2	62	332	488lhx2	32	304	488lhx2		26	148	488lhx2	8	276	488lhx2	71	204	488lhx2		40	253	488lhx2	79	166	488lhx2	60	200	488lhx2		15	241	cy3tle4	40	328	cy3tle4	63	129	cy3tle4		46	445	488lhx2	17
						75	381	488lhx2	65	328	488lhx2	41	299	488lhx2		42	166	488lhx2	14	273	488lhx2	78	199	488lhx2		32	253	488lhx2	33	239	488lhx2	59	206	488lhx2		6	246	cy3tle4	60	328	cy3tle4	62	135	cy3tle4		53	441	488lhx2	0
						62	392	488lhx2	65	346	488lhx2	47	304	488lhx2		47	169	488lhx2	17	276	488lhx2	41	188	488lhx2		14	219	488lhx2	40	237	488lhx2	18	240	488lhx2		21	234	cy3tle4	68	330	cy3tle4	57	131	cy3tle4		57	447	488lhx2	1
						47	397	488lhx2	65	355	488lhx2	48	292	488lhx2		37	173	488lhx2	22	276	488lhx2	36	184	488lhx2		10	211	488lhx2	34	228	488lhx2	17	250	488lhx2		21	226	cy3tle4	65	321	cy3tle4	50	128	cy3tle4		55	457	488lhx2	13
						39	397	488lhx2	75	335	488lhx2	43	288	488lhx2		70	186	488lhx2	23	271	488lhx2	30	187	488lhx2		6	213	488lhx2	40	228	488lhx2	21	260	488lhx2		10	221	cy3tle4	59	314	cy3tle4	50	136	cy3tle4		56	461	488lhx2	8
						35	404	488lhx2	57	349	488lhx2	41	284	488lhx2		75	189	488lhx2	26	270	488lhx2	28	183	488lhx2		4	220	488lhx2	42	221	488lhx2	65	255	488lhx2		14	233	cy3tle4	75	320	cy3tle4	57	137	cy3tle4		60	466	488lhx2	10
						36	385	488lhx2	24	341	488lhx2	51	285	488lhx2		72	195	488lhx2	48	189	488lhx2	27	180	488lhx2		4	231	488lhx2	4	220	488lhx2	45	263	488lhx2		5	234	cy3tle4	77	311	cy3tle4	60	143	cy3tle4		57	467	488lhx2	17
						39	382	488lhx2	16	329	488lhx2	56	282	488lhx2		7	317	488lhx2	52	187	488lhx2	23	184	488lhx2		70	376	488lhx2	5	207	488lhx2	54	227	488lhx2		3	219	cy3tle4	65	312	cy3tle4	54	143	cy3tle4		65	466	488lhx2	25
						52	378	488lhx2	17	323	488lhx2	51	280	488lhx2		11	324	488lhx2	51	192	488lhx2	19	174	488lhx2		73	370	488lhx2	8	290	cy3tle4	67	231	488lhx2		3	203	cy3tle4	68	303	cy3tle4	73	140	cy3tle4		64	459	488lhx2	29
						57	380	488lhx2	24	326	488lhx2	67	278	488lhx2		42	152	488lhx2	38	196	488lhx2	21	165	488lhx2		64	372	488lhx2	10	297	cy3tle4	27	299	488lhx2		4	211	cy3tle4	62	295	cy3tle4	66	147	cy3tle4		60	455	488lhx2	29
						42	362	488lhx2	5	327	488lhx2	64	269	488lhx2		62	185	488lhx2	23	193	488lhx2	24	161	488lhx2		46	200	488lhx2	14	294	cy3tle4	22	304	488lhx2		19	206	cy3tle4	55	295	cy3tle4	73	148	cy3tle4		68	455	488lhx2	27
						42	352	488lhx2	2	333	488lhx2	58	268	488lhx2		62	191	488lhx2	29	187	488lhx2	30	168	488lhx2		55	197	488lhx2	23	287	cy3tle4	36	297	488lhx2		35	212	cy3tle4	56	283	cy3tle4	72	154	cy3tle4		73	464	488lhx2	19
						23	358	488lhx2	2	326	488lhx2	77	296	488lhx2		57	127	488lhx2	37	233	488lhx2	36	159	488lhx2		20	220	488lhx2	19	298	cy3tle4	70	285	488lhx2		31	219	cy3tle4	48	284	cy3tle4	59	153	cy3tle4		73	468	488lhx2	15
						15	366	488lhx2	4	303	488lhx2	75	298	488lhx2		59	144	488lhx2	31	234	488lhx2	30	156	488lhx2		69	200	488lhx2	25	300	cy3tle4	39	339	cy3tle4		65	213	cy3tle4	57	280	cy3tle4	54	163	cy3tle4		80	471	488lhx2	22
						35	338	488lhx2	7	301	488lhx2	78	290	488lhx2		59	149	488lhx2	34	238	488lhx2	11	158	488lhx2		41	212	488lhx2	45	289	cy3tle4	40	344	cy3tle4		73	205	cy3tle4	64	286	cy3tle4	45	169	cy3tle4		76	459	488lhx2	29
						45	339	488lhx2	33	298	488lhx2	64	287	488lhx2		57	102	488lhx2	35	245	488lhx2	5	158	488lhx2		64	339	cy3tle4	49	292	cy3tle4	33	343	cy3tle4		73	201	cy3tle4	74	287	cy3tle4	52	171	cy3tle4		78	454	488lhx2	33
						13	344	488lhx2	44	300	488lhx2	47	296	488lhx2		48	105	488lhx2	23	254	488lhx2	5	168	488lhx2		62	320	cy3tle4	58	293	cy3tle4	68	332	cy3tle4		65	192	cy3tle4	76	284	cy3tle4	64	172	cy3tle4		70	448	488lhx2	40
						19	338	488lhx2	75	307	488lhx2	34	283	488lhx2		23	194	488lhx2	19	263	488lhx2	11	174	488lhx2		67	320	cy3tle4	76	287	cy3tle4	64	339	cy3tle4		57	197	cy3tle4	73	276	cy3tle4	68	177	cy3tle4		71	444	488lhx2	44
						23	347	488lhx2	77	301	488lhx2	8	282	488lhx2		10	278	cy3tle4	19	259	488lhx2	11	179	488lhx2		52	320	cy3tle4	72	294	cy3tle4	61	340	cy3tle4		79	187	cy3tle4	76	274	cy3tle4	77	164	cy3tle4		68	438	488lhx2	38
						26	352	488lhx2	80	309	488lhx2	77	355	488lhx2		24	275	cy3tle4	46	264	488lhx2	11	183	488lhx2		64	310	cy3tle4	78	280	cy3tle4	30	326	cy3tle4		76	182	cy3tle4	72	268	cy3tle4	78	159	cy3tle4		71	436	488lhx2	59
						7	369	cy3tle4	65	319	488lhx2	8	320	cy3tle4		31	268	cy3tle4	47	273	488lhx2	5	175	488lhx2		60	310	cy3tle4	74	273	cy3tle4	16	329	cy3tle4		66	181	cy3tle4	64	268	cy3tle4	71	159	cy3tle4		61	424	488lhx2	64
						10	369	cy3tle4	43	323	488lhx2	6	313	cy3tle4		27	262	cy3tle4	51	275	488lhx2	4	184	488lhx2		67	298	cy3tle4	61	274	cy3tle4	8	329	cy3tle4		68	174	cy3tle4	49	267	cy3tle4	77	148	cy3tle4		56	424	488lhx2	60
						23	375	cy3tle4	39	317	488lhx2	5	300	cy3tle4		29	257	cy3tle4	46	279	488lhx2	7	190	488lhx2		74	306	cy3tle4	52	275	cy3tle4	18	307	cy3tle4		74	166	cy3tle4	55	273	cy3tle4	42	160	cy3tle4		57	412	488lhx2	71
						35	371	cy3tle4	38	314	488lhx2	15	308	cy3tle4		21	250	cy3tle4	50	282	488lhx2	7	195	488lhx2		63	286	cy3tle4	46	265	cy3tle4	37	304	cy3tle4		75	163	cy3tle4	52	278	cy3tle4	35	164	cy3tle4		51	409	488lhx2	75
						32	360	cy3tle4	51	308	488lhx2	18	296	cy3tle4		1	251	cy3tle4	55	280	488lhx2	12	194	488lhx2		58	284	cy3tle4	43	273	cy3tle4	44	306	cy3tle4		69	157	cy3tle4	59	262	cy3tle4	30	168	cy3tle4		48	422	488lhx2	78
						25	360	cy3tle4	59	296	488lhx2	15	289	cy3tle4		8	264	cy3tle4	59	278	488lhx2	2	196	488lhx2		50	284	cy3tle4	31	276	cy3tle4	38	311	cy3tle4		57	152	cy3tle4	61	258	cy3tle4	23	165	cy3tle4		44	428	488lhx2	71
						21	362	cy3tle4	64	292	488lhx2	33	305	cy3tle4		17	259	cy3tle4	65	273	488lhx2	3	207	488lhx2		35	292	cy3tle4	27	275	cy3tle4	76	314	cy3tle4		27	173	cy3tle4	65	253	cy3tle4	17	161	cy3tle4		39	431	488lhx2	75
						28	341	cy3tle4	76	277	488lhx2	43	319	cy3tle4		37	281	cy3tle4	54	264	488lhx2	5	210	488lhx2		29	299	cy3tle4	33	289	cy3tle4	63	320	cy3tle4		24	179	cy3tle4	68	262	cy3tle4	17	153	cy3tle4		38	434	488lhx2	76
						21	340	cy3tle4	74	271	488lhx2	43	302	cy3tle4		28	286	cy3tle4	60	259	488lhx2	9	206	488lhx2		24	310	cy3tle4	35	292	cy3tle4	60	313	cy3tle4		12	186	cy3tle4	74	264	cy3tle4	24	150	cy3tle4		42	437	488lhx2	74
						19	351	cy3tle4	74	256	488lhx2	50	296	cy3tle4		37	307	cy3tle4	65	264	488lhx2	15	200	488lhx2		28	318	cy3tle4	16	271	cy3tle4	61	308	cy3tle4		5	189	cy3tle4	77	251	cy3tle4	11	154	cy3tle4		48	435	488lhx2	79
						8	350	cy3tle4	61	259	488lhx2	56	309	cy3tle4		54	300	cy3tle4	65	258	488lhx2	16	189	488lhx2		15	306	cy3tle4	24	264	cy3tle4	55	315	cy3tle4		4	182	cy3tle4	74	248	cy3tle4	6	144	cy3tle4		34	428	488lhx2	76
						4	346	cy3tle4	59	276	488lhx2	75	322	cy3tle4		55	291	cy3tle4	71	264	488lhx2	28	194	488lhx2		7	302	cy3tle4	20	257	cy3tle4	51	315	cy3tle4		4	174	cy3tle4	76	238	cy3tle4	8	137	cy3tle4		38	423	488lhx2	56
						9	340	cy3tle4	48	280	488lhx2	77	320	cy3tle4		68	292	cy3tle4	73	264	488lhx2	62	255	cy3tle4		15	290	cy3tle4	15	259	cy3tle4	76	296	cy3tle4		15	166	cy3tle4	7	106	cy3tle4	18	136	cy3tle4		60	431	488lhx2	73
						8	330	cy3tle4	33	285	488lhx2	74	313	cy3tle4		78	292	cy3tle4	76	255	488lhx2	68	247	cy3tle4		26	285	cy3tle4	8	267	cy3tle4	70	300	cy3tle4		30	152	cy3tle4	4	106	cy3tle4	61	77	cy3tle4		73	420	488lhx2	34
						36	334	cy3tle4	23	282	488lhx2	71	310	cy3tle4		67	280	cy3tle4	68	250	488lhx2	68	238	cy3tle4		30	277	cy3tle4	4	275	cy3tle4	70	293	cy3tle4		2	158	cy3tle4	22	124	cy3tle4	6	77	cy3tle4		71	412	488lhx2	3
						46	344	cy3tle4	32	276	488lhx2	59	286	cy3tle4		74	279	cy3tle4	64	245	488lhx2	79	243	cy3tle4		26	275	cy3tle4	4	256	cy3tle4	60	294	cy3tle4		7	154	cy3tle4	34	130	cy3tle4	13	62	cy3tle4		78	416	488lhx2	2
						57	349	cy3tle4	40	272	488lhx2	65	282	cy3tle4		66	267	cy3tle4	61	251	488lhx2	78	237	cy3tle4		29	270	cy3tle4	9	253	cy3tle4	50	303	cy3tle4		4	149	cy3tle4	24	138	cy3tle4	32	191	cy3tle4		77	412	488lhx2	5
						60	357	cy3tle4	25	251	488lhx2	71	276	cy3tle4		49	263	cy3tle4	53	242	488lhx2	33	262	cy3tle4		24	265	cy3tle4	6	242	cy3tle4	61	284	cy3tle4		14	142	cy3tle4	14	138	cy3tle4	24	181	cy3tle4		79	405	488lhx2	7
						68	354	cy3tle4	8	435	cy3tle4	65	275	cy3tle4		37	263	cy3tle4	60	238	488lhx2	33	255	cy3tle4		14	261	cy3tle4	1	237	cy3tle4	59	285	cy3tle4		17	134	cy3tle4	9	142	cy3tle4	30	179	cy3tle4		64	394	488lhx2	46
						73	349	cy3tle4	27	433	cy3tle4	63	273	cy3tle4		44	275	cy3tle4	65	240	488lhx2	38	247	cy3tle4		7	268	cy3tle4	24	242	cy3tle4	61	279	cy3tle4		15	126	cy3tle4	14	159	cy3tle4	9	188	cy3tle4		58	396	488lhx2	25
						75	343	cy3tle4	13	422	cy3tle4	57	278	cy3tle4		36	270	cy3tle4	50	229	488lhx2	47	249	cy3tle4		10	268	cy3tle4	22	240	cy3tle4	52	281	cy3tle4		16	114	cy3tle4	20	152	cy3tle4	5	172	cy3tle4		69	390	488lhx2	18
						58	368	cy3tle4	30	416	cy3tle4	46	273	cy3tle4		78	259	cy3tle4	48	227	488lhx2	47	243	cy3tle4		7	279	cy3tle4	30	239	cy3tle4	45	280	cy3tle4		24	115	cy3tle4	29	162	cy3tle4	12	175	cy3tle4		73	387	488lhx2	13
						65	373	cy3tle4	46	412	cy3tle4	49	268	cy3tle4		74	267	cy3tle4	50	249	488lhx2	40	238	cy3tle4		7	283	cy3tle4	33	228	cy3tle4	22	276	cy3tle4		26	138	cy3tle4	22	172	cy3tle4	5	157	cy3tle4		47	393	488lhx2	4
						75	382	cy3tle4	52	422	cy3tle4	38	270	cy3tle4		67	263	cy3tle4	32	257	488lhx2	32	242	cy3tle4		44	259	cy3tle4	23	229	cy3tle4	24	293	cy3tle4		36	134	cy3tle4	20	174	cy3tle4	51	197	cy3tle4		48	388	488lhx2	26
						78	377	cy3tle4	60	430	cy3tle4	33	263	cy3tle4		55	256	cy3tle4	32	264	488lhx2	29	237	cy3tle4		38	254	cy3tle4	15	223	cy3tle4	5	312	cy3tle4		39	126	cy3tle4	10	174	cy3tle4	55	194	cy3tle4		47	377	488lhx2	28
						70	367	cy3tle4	63	421	cy3tle4	42	258	cy3tle4		55	244	cy3tle4	56	221	488lhx2	26	245	cy3tle4		53	265	cy3tle4	10	232	cy3tle4	2	299	cy3tle4		70	125	cy3tle4	14	185	cy3tle4	57	191	cy3tle4		55	372	488lhx2	32
						46	335	cy3tle4	75	436	cy3tle4	37	256	cy3tle4		45	254	cy3tle4	49	211	488lhx2	24	245	cy3tle4		60	266	cy3tle4	46	224	cy3tle4	4	332	cy3tle4		56	141	cy3tle4	21	183	cy3tle4	59	199	cy3tle4		58	368	488lhx2	36
						43	330	cy3tle4	74	426	cy3tle4	34	251	cy3tle4		45	247	cy3tle4	52	206	488lhx2	16	250	cy3tle4		58	273	cy3tle4	48	221	cy3tle4	3	343	cy3tle4		42	148	cy3tle4	8	188	cy3tle4	74	198	cy3tle4		32	380	488lhx2	44
						53	326	cy3tle4	73	440	cy3tle4	27	245	cy3tle4		38	254	cy3tle4	63	211	488lhx2	15	243	cy3tle4		73	272	cy3tle4	52	227	cy3tle4	37	270	cy3tle4		65	142	cy3tle4	12	197	cy3tle4	58	208	cy3tle4		35	379	488lhx2	41
						48	321	cy3tle4	58	403	cy3tle4	19	265	cy3tle4		67	238	cy3tle4	70	209	488lhx2	9	242	cy3tle4		76	277	cy3tle4	55	224	cy3tle4	42	256	cy3tle4		69	105	cy3tle4	23	198	cy3tle4	52	216	cy3tle4		32	393	488lhx2	38
						55	321	cy3tle4	62	392	cy3tle4	9	254	cy3tle4		72	245	cy3tle4	79	218	488lhx2	3	241	cy3tle4		71	289	cy3tle4	52	233	cy3tle4	51	254	cy3tle4		74	98	cy3tle4	24	210	cy3tle4	59	258	cy3tle4		28	402	488lhx2	35
						14	319	cy3tle4	46	389	cy3tle4	8	260	cy3tle4		74	254	cy3tle4	73	225	488lhx2	18	231	cy3tle4		75	264	cy3tle4	56	233	cy3tle4	44	269	cy3tle4		74	107	cy3tle4	20	225	cy3tle4	62	249	cy3tle4		23	401	488lhx2	49
						19	317	cy3tle4	33	395	cy3tle4	6	268	cy3tle4		77	236	cy3tle4	75	229	488lhx2	19	239	cy3tle4		68	264	cy3tle4	64	233	cy3tle4	49	266	cy3tle4		48	105	cy3tle4	15	217	cy3tle4	58	240	cy3tle4		27	407	488lhx2	52
						13	310	cy3tle4	20	404	cy3tle4	2	259	cy3tle4		73	232	cy3tle4	76	236	488lhx2	10	218	cy3tle4		64	258	cy3tle4	67	242	cy3tle4	52	272	cy3tle4		61	85	cy3tle4	6	221	cy3tle4	67	237	cy3tle4		26	413	488lhx2	55
						26	306	cy3tle4	7	407	cy3tle4	5	247	cy3tle4		78	235	cy3tle4	68	231	488lhx2	12	209	cy3tle4		66	250	cy3tle4	68	252	cy3tle4	63	269	cy3tle4		63	80	cy3tle4	12	228	cy3tle4	76	240	cy3tle4		2	409	488lhx2	66
						29	310	cy3tle4	15	391	cy3tle4	30	287	cy3tle4		71	231	cy3tle4	64	231	488lhx2	17	200	cy3tle4		59	249	cy3tle4	74	251	cy3tle4	60	263	cy3tle4		28	98	cy3tle4	10	238	cy3tle4	76	230	cy3tle4		5	405	488lhx2	61
						39	316	cy3tle4	26	384	cy3tle4	70	259	cy3tle4		42	229	cy3tle4	68	222	488lhx2	26	199	cy3tle4		63	242	cy3tle4	77	260	cy3tle4	71	264	cy3tle4		40	84	cy3tle4	12	249	cy3tle4	65	223	cy3tle4		2	399	488lhx2	76
						35	306	cy3tle4	13	377	cy3tle4	62	250	cy3tle4		42	222	cy3tle4	3	81	cy3tle4	25	210	cy3tle4		74	245	cy3tle4	59	264	cy3tle4	68	255	cy3tle4		28	86	cy3tle4	20	238	cy3tle4	69	215	cy3tle4		11	382	488lhx2	63
						52	309	cy3tle4	6	377	cy3tle4	52	243	cy3tle4		32	220	cy3tle4	5	91	cy3tle4	40	221	cy3tle4		74	239	cy3tle4	47	257	cy3tle4	78	267	cy3tle4		20	86	cy3tle4	31	228	cy3tle4	75	217	cy3tle4		19	380	488lhx2	55
						45	306	cy3tle4	21	378	cy3tle4	51	239	cy3tle4		37	213	cy3tle4	3	84	cy3tle4	40	213	cy3tle4		72	235	cy3tle4	51	251	cy3tle4	78	257	cy3tle4		16	85	cy3tle4	26	231	cy3tle4	72	223	cy3tle4		2	384	488lhx2	37
						52	301	cy3tle4	16	370	cy3tle4	45	241	cy3tle4		45	219	cy3tle4	2	96	cy3tle4	44	217	cy3tle4		69	228	cy3tle4	43	256	cy3tle4	77	246	cy3tle4		15	100	cy3tle4	42	229	cy3tle4	25	245	cy3tle4		60	520	cy3tle4	23
						62	298	cy3tle4	26	370	cy3tle4	72	237	cy3tle4		56	227	cy3tle4	11	80	cy3tle4	37	217	cy3tle4		62	234	cy3tle4	37	261	cy3tle4	76	237	cy3tle4		20	64	cy3tle4	44	221	cy3tle4	21	250	cy3tle4		60	511	cy3tle4	14
						68	308	cy3tle4	35	373	cy3tle4	65	242	cy3tle4		56	211	cy3tle4	14	88	cy3tle4	46	227	cy3tle4		54	231	cy3tle4	39	251	cy3tle4	63	248	cy3tle4		18	72	cy3tle4	48	214	cy3tle4	23	232	cy3tle4		73	512	cy3tle4	8
						60	315	cy3tle4	35	369	cy3tle4	77	255	cy3tle4		57	220	cy3tle4	12	95	cy3tle4	56	214	cy3tle4		53	238	cy3tle4	42	250	cy3tle4	53	244	cy3tle4		12	65	cy3tle4	52	204	cy3tle4	15	245	cy3tle4		72	505	cy3tle4	2
						68	315	cy3tle4	37	366	cy3tle4	79	247	cy3tle4		63	222	cy3tle4	9	96	cy3tle4	56	206	cy3tle4		46	238	cy3tle4	28	258	cy3tle4	50	233	cy3tle4		5	61	cy3tle4	55	210	cy3tle4	14	235	cy3tle4		67	497	cy3tle4	2
						68	322	cy3tle4	42	371	cy3tle4	78	227	cy3tle4		63	214	cy3tle4	24	89	cy3tle4	48	205	cy3tle4		47	243	cy3tle4	32	267	cy3tle4	60	230	cy3tle4		10	58	cy3tle4	40	202	cy3tle4	1	245	cy3tle4		70	489	cy3tle4	8
						74	319	cy3tle4	49	364	cy3tle4	74	229	cy3tle4		70	217	cy3tle4	20	85	cy3tle4	67	224	cy3tle4		49	250	cy3tle4	76	229	cy3tle4	41	247	cy3tle4		18	54	cy3tle4	37	197	cy3tle4	5	236	cy3tle4		58	496	cy3tle4	14
						77	309	cy3tle4	59	370	cy3tle4	64	228	cy3tle4		75	213	cy3tle4	24	97	cy3tle4	72	223	cy3tle4		31	242	cy3tle4	72	232	cy3tle4	33	250	cy3tle4		48	64	cy3tle4	44	196	cy3tle4	4	228	cy3tle4		57	487	cy3tle4	20
						72	297	cy3tle4	66	366	cy3tle4	68	212	cy3tle4		75	204	cy3tle4	17	101	cy3tle4	68	213	cy3tle4		38	238	cy3tle4	79	226	cy3tle4	27	256	cy3tle4		40	60	cy3tle4	33	211	cy3tle4	19	215	cy3tle4		52	487	cy3tle4	12
						78	289	cy3tle4	77	368	cy3tle4	72	218	cy3tle4		61	204	cy3tle4	23	107	cy3tle4	69	212	cy3tle4		22	248	cy3tle4	74	220	cy3tle4	12	262	cy3tle4		30	56	cy3tle4	57	190	cy3tle4	34	202	cy3tle4		45	489	cy3tle4	12
						60	284	cy3tle4	76	361	cy3tle4	59	223	cy3tle4		65	197	cy3tle4	11	118	cy3tle4	79	212	cy3tle4		20	254	cy3tle4	62	215	cy3tle4	9	271	cy3tle4		42	50	cy3tle4	44	182	cy3tle4	41	258	cy3tle4		51	501	cy3tle4	6
						53	287	cy3tle4	79	353	cy3tle4	57	214	cy3tle4		39	204	cy3tle4	5	118	cy3tle4	77	215	cy3tle4		13	246	cy3tle4	62	211	cy3tle4	9	278	cy3tle4		54	39	cy3tle4	50	174	cy3tle4	32	257	cy3tle4		40	503	cy3tle4	27
						45	289	cy3tle4	78	394	cy3tle4	49	217	cy3tle4		44	202	cy3tle4	4	108	cy3tle4	78	205	cy3tle4		7	253	cy3tle4	55	212	cy3tle4	14	255	cy3tle4		48	37	cy3tle4	38	178	cy3tle4	29	244	cy3tle4		26	507	cy3tle4	38
						28	297	cy3tle4	65	352	cy3tle4	36	232	cy3tle4		43	195	cy3tle4	23	113	cy3tle4	72	197	cy3tle4		4	261	cy3tle4	12	219	cy3tle4	21	256	cy3tle4		46	30	cy3tle4	34	186	cy3tle4	24	262	cy3tle4		27	499	cy3tle4	36
						16	298	cy3tle4	60	352	cy3tle4	18	226	cy3tle4		40	188	cy3tle4	26	120	cy3tle4	78	196	cy3tle4		2	243	cy3tle4	42	208	cy3tle4	22	245	cy3tle4		37	29	cy3tle4	46	170	cy3tle4	20	265	cy3tle4		18	505	cy3tle4	29
						2	308	cy3tle4	53	354	cy3tle4	7	229	cy3tle4		44	187	cy3tle4	27	112	cy3tle4	77	185	cy3tle4		6	238	cy3tle4	38	203	cy3tle4	28	242	cy3tle4		35	38	cy3tle4	50	158	cy3tle4	13	263	cy3tle4		14	506	cy3tle4	31
						3	294	cy3tle4	49	350	cy3tle4	16	216	cy3tle4		51	191	cy3tle4	35	108	cy3tle4	59	191	cy3tle4		9	231	cy3tle4	29	204	cy3tle4	24	232	cy3tle4		70	59	cy3tle4	54	163	cy3tle4	6	260	cy3tle4		16	499	cy3tle4	15
						19	291	cy3tle4	38	354	cy3tle4	17	214	cy3tle4		51	199	cy3tle4	32	104	cy3tle4	54	191	cy3tle4		12	226	cy3tle4	21	203	cy3tle4	16	233	cy3tle4		60	71	cy3tle4	60	159	cy3tle4	1	264	cy3tle4		9	496	cy3tle4	12
						12	286	cy3tle4	18	348	cy3tle4	6	215	cy3tle4		59	194	cy3tle4	28	98	cy3tle4	49	191	cy3tle4		23	230	cy3tle4	24	199	cy3tle4	10	238	cy3tle4		70	453	cy5ctip2	56	151	cy3tle4	2	272	cy3tle4		7	488	cy3tle4	8
						24	285	cy3tle4	13	355	cy3tle4	23	204	cy3tle4		25	231	cy3tle4	43	106	cy3tle4	58	181	cy3tle4		26	233	cy3tle4	14	202	cy3tle4	4	245	cy3tle4		46	443	cy5ctip2	64	151	cy3tle4	9	277	cy3tle4		22	489	cy3tle4	15
						31	284	cy3tle4	8	350	cy3tle4	35	218	cy3tle4		20	227	cy3tle4	43	103	cy3tle4	61	178	cy3tle4		22	223	cy3tle4	6	202	cy3tle4	0	252	cy3tle4		17	434	cy5ctip2	68	160	cy3tle4	21	273	cy3tle4		30	489	cy3tle4	9
						25	280	cy3tle4	10	340	cy3tle4	35	207	cy3tle4		9	235	cy3tle4	38	92	cy3tle4	46	181	cy3tle4		26	217	cy3tle4	9	194	cy3tle4	3	236	cy3tle4		39	400	cy5ctip2	62	164	cy3tle4	18	279	cy3tle4		26	479	cy3tle4	12
						21	271	cy3tle4	20	338	cy3tle4	35	204	cy3tle4		4	240	cy3tle4	36	85	cy3tle4	46	173	cy3tle4		18	208	cy3tle4	6	190	cy3tle4	16	224	cy3tle4		45	395	cy5ctip2	64	172	cy3tle4	22	286	cy3tle4		24	475	cy3tle4	3
						9	275	cy3tle4	21	331	cy3tle4	26	198	cy3tle4		3	230	cy3tle4	43	86	cy3tle4	33	194	cy3tle4		16	207	cy3tle4	15	187	cy3tle4	32	229	cy3tle4		57	402	cy5ctip2	70	177	cy3tle4	29	284	cy3tle4		16	479	cy3tle4	2
						11	269	cy3tle4	29	335	cy3tle4	23	189	cy3tle4		10	221	cy3tle4	41	77	cy3tle4	28	189	cy3tle4		25	202	cy3tle4	13	182	cy3tle4	40	228	cy3tle4		62	387	cy5ctip2	67	180	cy3tle4	35	288	cy3tle4		10	475	cy3tle4	4
						13	265	cy3tle4	34	333	cy3tle4	16	188	cy3tle4		16	203	cy3tle4	38	54	cy3tle4	26	185	cy3tle4		30	202	cy3tle4	22	187	cy3tle4	46	225	cy3tle4		72	387	cy5ctip2	67	204	cy3tle4	43	281	cy3tle4		4	470	cy3tle4	16
						3	267	cy3tle4	36	326	cy3tle4	13	186	cy3tle4		21	189	cy3tle4	51	83	cy3tle4	22	190	cy3tle4		16	196	cy3tle4	35	186	cy3tle4	40	236	cy3tle4		71	381	cy5ctip2	77	215	cy3tle4	54	278	cy3tle4		14	463	cy3tle4	27
						4	274	cy3tle4	35	317	cy3tle4	9	190	cy3tle4		26	182	cy3tle4	51	92	cy3tle4	18	186	cy3tle4		18	193	cy3tle4	44	192	cy3tle4	38	217	cy3tle4		77	395	cy5ctip2	70	224	cy3tle4	62	277	cy3tle4		14	456	cy3tle4	33
						34	273	cy3tle4	28	325	cy3tle4	3	193	cy3tle4		30	200	cy3tle4	49	99	cy3tle4	19	184	cy3tle4		6	218	cy3tle4	51	197	cy3tle4	20	213	cy3tle4		59	380	cy5ctip2	66	234	cy3tle4	61	285	cy3tle4		23	461	cy3tle4	38
						43	279	cy3tle4	14	324	cy3tle4	9	198	cy3tle4		3	216	cy3tle4	50	106	cy3tle4	16	180	cy3tle4		50	212	cy3tle4	53	201	cy3tle4	17	207	cy3tle4		64	370	cy5ctip2	55	234	cy3tle4	53	290	cy3tle4		27	464	cy3tle4	36
						46	278	cy3tle4	3	332	cy3tle4	38	192	cy3tle4		2	200	cy3tle4	56	99	cy3tle4	15	177	cy3tle4		49	220	cy3tle4	62	202	cy3tle4	12	199	cy3tle4		52	366	cy5ctip2	45	240	cy3tle4	69	285	cy3tle4		44	470	cy3tle4	36
						52	273	cy3tle4	5	326	cy3tle4	45	192	cy3tle4		7	196	cy3tle4	58	93	cy3tle4	4	176	cy3tle4		35	229	cy3tle4	71	200	cy3tle4	20	200	cy3tle4		58	360	cy5ctip2	52	244	cy3tle4	77	283	cy3tle4		48	467	cy3tle4	31
						46	267	cy3tle4	12	312	cy3tle4	46	199	cy3tle4		74	191	cy3tle4	59	85	cy3tle4	1	181	cy3tle4		32	222	cy3tle4	73	192	cy3tle4	2	214	cy3tle4		68	355	cy5ctip2	68	242	cy3tle4	66	279	cy3tle4		45	463	cy3tle4	25
						42	268	cy3tle4	4	312	cy3tle4	61	199	cy3tle4		74	184	cy3tle4	56	79	cy3tle4	18	168	cy3tle4		38	212	cy3tle4	74	187	cy3tle4	2	196	cy3tle4		78	367	cy5ctip2	50	252	cy3tle4	69	272	cy3tle4		57	477	cy3tle4	28
						50	266	cy3tle4	51	328	cy3tle4	55	205	cy3tle4		77	183	cy3tle4	75	101	cy3tle4	14	161	cy3tle4		38	206	cy3tle4	75	206	cy3tle4	10	185	cy3tle4		74	370	cy5ctip2	51	258	cy3tle4	80	265	cy3tle4		64	469	cy3tle4	21
						45	258	cy3tle4	55	329	cy3tle4	69	197	cy3tle4		65	187	cy3tle4	66	97	cy3tle4	39	150	cy3tle4		40	202	cy3tle4	79	183	cy3tle4	3	181	cy3tle4		27	372	cy5ctip2	46	260	cy3tle4	63	267	cy3tle4		58	461	cy3tle4	40
						32	258	cy3tle4	56	338	cy3tle4	73	196	cy3tle4		56	183	cy3tle4	69	101	cy3tle4	40	143	cy3tle4		48	199	cy3tle4	79	177	cy3tle4	4	176	cy3tle4		27	378	cy5ctip2	46	250	cy3tle4	70	261	cy3tle4		70	450	cy3tle4	40
						20	250	cy3tle4	51	341	cy3tle4	77	189	cy3tle4		55	178	cy3tle4	74	92	cy3tle4	44	149	cy3tle4		51	192	cy3tle4	74	174	cy3tle4	41	196	cy3tle4		16	378	cy5ctip2	46	261	cy3tle4	66	257	cy3tle4		78	442	cy3tle4	47
						25	243	cy3tle4	57	345	cy3tle4	69	184	cy3tle4		65	173	cy3tle4	73	86	cy3tle4	33	164	cy3tle4		47	187	cy3tle4	38	216	cy3tle4	51	194	cy3tle4		12	384	cy5ctip2	3	278	cy3tle4	76	254	cy3tle4		75	434	cy3tle4	52
						16	246	cy3tle4	64	342	cy3tle4	55	183	cy3tle4		69	168	cy3tle4	66	83	cy3tle4	47	162	cy3tle4		52	184	cy3tle4	66	182	cy3tle4	50	205	cy3tle4		23	367	cy5ctip2	6	264	cy3tle4	77	247	cy3tle4		69	432	cy3tle4	53
						10	246	cy3tle4	69	340	cy3tle4	46	180	cy3tle4		72	164	cy3tle4	75	76	cy3tle4	66	154	cy3tle4		37	191	cy3tle4	54	179	cy3tle4	47	210	cy3tle4		35	362	cy5ctip2	27	259	cy3tle4	73	297	cy3tle4		68	427	cy3tle4	49
						4	244	cy3tle4	75	328	cy3tle4	51	227	cy3tle4		76	161	cy3tle4	77	73	cy3tle4	63	162	cy3tle4		33	192	cy3tle4	44	179	cy3tle4	53	216	cy3tle4		3	365	cy5ctip2	22	288	cy3tle4	64	302	cy3tle4		64	437	cy3tle4	44
						2	243	cy3tle4	73	319	cy3tle4	57	233	cy3tle4		78	153	cy3tle4	80	82	cy3tle4	70	163	cy3tle4		29	182	cy3tle4	36	178	cy3tle4	66	220	cy3tle4		16	355	cy5ctip2	12	300	cy3tle4	57	295	cy3tle4		63	443	cy3tle4	32
						15	232	cy3tle4	69	311	cy3tle4	61	240	cy3tle4		71	145	cy3tle4	79	89	cy3tle4	76	153	cy3tle4		31	180	cy3tle4	38	170	cy3tle4	63	215	cy3tle4		2	353	cy5ctip2	9	334	cy3tle4	52	306	cy3tle4		61	434	cy3tle4	34
						69	280	cy3tle4	73	306	cy3tle4	23	222	cy3tle4		65	150	cy3tle4	66	73	cy3tle4	29	173	cy3tle4		36	176	cy3tle4	34	171	cy3tle4	62	206	cy3tle4		8	340	cy5ctip2	14	340	cy3tle4	57	311	cy3tle4		50	441	cy3tle4	48
						73	274	cy3tle4	59	310	cy3tle4	34	184	cy3tle4		61	145	cy3tle4	80	107	cy3tle4	33	179	cy3tle4		44	177	cy3tle4	49	173	cy3tle4	71	208	cy3tle4		10	332	cy5ctip2	20	336	cy3tle4	50	314	cy3tle4		54	438	cy3tle4	49
						79	272	cy3tle4	56	317	cy3tle4	29	183	cy3tle4		46	153	cy3tle4	80	101	cy3tle4	35	184	cy3tle4		48	171	cy3tle4	47	168	cy3tle4	77	215	cy3tle4		22	336	cy5ctip2	25	337	cy3tle4	49	309	cy3tle4		37	448	cy3tle4	43
						70	265	cy3tle4	47	315	cy3tle4	25	179	cy3tle4		47	161	cy3tle4	43	98	cy3tle4	19	155	cy3tle4		60	182	cy3tle4	47	163	cy3tle4	78	224	cy3tle4		25	340	cy5ctip2	34	338	cy3tle4	42	309	cy3tle4		35	453	cy3tle4	56
						58	268	cy3tle4	48	312	cy3tle4	25	175	cy3tle4		33	163	cy3tle4	31	92	cy3tle4	24	163	cy3tle4		67	190	cy3tle4	65	159	cy3tle4	77	199	cy3tle4		59	350	cy5ctip2	32	347	cy3tle4	35	303	cy3tle4		32	452	cy3tle4	62
						64	255	cy3tle4	44	311	cy3tle4	15	176	cy3tle4		37	167	cy3tle4	12	111	cy3tle4	8	162	cy3tle4		71	193	cy3tle4	66	154	cy3tle4	67	199	cy3tle4		53	339	cy5ctip2	20	348	cy3tle4	34	296	cy3tle4		25	444	cy3tle4	67
						66	251	cy3tle4	43	302	cy3tle4	10	177	cy3tle4		38	156	cy3tle4	19	117	cy3tle4	4	154	cy3tle4		60	210	cy3tle4	71	163	cy3tle4	72	193	cy3tle4		48	328	cy5ctip2	13	350	cy3tle4	26	297	cy3tle4		40	438	cy3tle4	60
						71	246	cy3tle4	37	302	cy3tle4	4	168	cy3tle4		27	155	cy3tle4	16	130	cy3tle4	7	148	cy3tle4		71	215	cy3tle4	71	160	cy3tle4	67	189	cy3tle4		39	342	cy5ctip2	18	364	cy3tle4	20	299	cy3tle4		40	436	cy3tle4	63
						78	257	cy3tle4	33	300	cy3tle4	0	180	cy3tle4		22	166	cy3tle4	22	127	cy3tle4	13	147	cy3tle4		74	213	cy3tle4	77	159	cy3tle4	60	192	cy3tle4		11	320	cy5ctip2	24	369	cy3tle4	14	295	cy3tle4		19	444	cy3tle4	65
						78	263	cy3tle4	39	290	cy3tle4	13	165	cy3tle4		15	164	cy3tle4	25	134	cy3tle4	21	147	cy3tle4		65	221	cy3tle4	75	151	cy3tle4	60	187	cy3tle4		14	311	cy5ctip2	39	369	cy3tle4	6	289	cy3tle4		11	445	cy3tle4	70
						40	349	cy3tle4	57	304	cy3tle4	7	165	cy3tle4		5	161	cy3tle4	6	135	cy3tle4	22	133	cy3tle4		78	204	cy3tle4	78	146	cy3tle4	80	182	cy3tle4		16	304	cy5ctip2	46	368	cy3tle4	5	318	cy3tle4		3	455	cy3tle4	72
						59	246	cy3tle4	51	292	cy3tle4	3	160	cy3tle4		7	170	cy3tle4	11	142	cy3tle4	30	147	cy3tle4		76	186	cy3tle4	73	142	cy3tle4	72	178	cy3tle4		14	297	cy5ctip2	55	363	cy3tle4	8	315	cy3tle4		3	451	cy3tle4	80
						45	241	cy3tle4	63	294	cy3tle4	11	157	cy3tle4		3	177	cy3tle4	37	127	cy3tle4	29	151	cy3tle4		70	181	cy3tle4	63	149	cy3tle4	76	169	cy3tle4		10	303	cy5ctip2	66	367	cy3tle4	5	310	cy3tle4		3	444	cy3tle4	78
						43	236	cy3tle4	66	293	cy3tle4	14	154	cy3tle4		6	183	cy3tle4	41	123	cy3tle4	36	138	cy3tle4		70	170	cy3tle4	20	174	cy3tle4	67	174	cy3tle4		3	306	cy5ctip2	73	365	cy3tle4	19	315	cy3tle4		3	439	cy3tle4	73
						35	241	cy3tle4	74	293	cy3tle4	26	160	cy3tle4		21	179	cy3tle4	51	122	cy3tle4	29	132	cy3tle4		65	166	cy3tle4	13	174	cy3tle4	71	166	cy3tle4		21	311	cy5ctip2	66	360	cy3tle4	6	306	cy3tle4		2	435	cy3tle4	77
						38	245	cy3tle4	76	281	cy3tle4	34	167	cy3tle4		35	179	cy3tle4	46	114	cy3tle4	5	133	cy3tle4		62	164	cy3tle4	12	168	cy3tle4	57	171	cy3tle4		19	329	cy5ctip2	74	356	cy3tle4	32	313	cy3tle4		7	434	cy3tle4	74
						35	231	cy3tle4	66	283	cy3tle4	38	179	cy3tle4		43	147	cy3tle4	51	113	cy3tle4	9	135	cy3tle4		56	171	cy3tle4	4	174	cy3tle4	56	177	cy3tle4		31	314	cy5ctip2	75	352	cy3tle4	24	317	cy3tle4		23	430	cy3tle4	59
						28	231	cy3tle4	71	275	cy3tle4	46	174	cy3tle4		35	145	cy3tle4	57	117	cy3tle4	9	140	cy3tle4		77	165	cy3tle4	4	180	cy3tle4	40	189	cy3tle4		55	289	cy5ctip2	73	339	cy3tle4	6	444	cy5ctip2		20	426	cy3tle4	62
						57	233	cy3tle4	60	282	cy3tle4	56	168	cy3tle4		37	139	cy3tle4	63	111	cy3tle4	10	124	cy3tle4		69	158	cy3tle4	22	165	cy3tle4	33	188	cy3tle4		51	284	cy5ctip2	63	342	cy3tle4	16	396	cy5ctip2		23	422	cy3tle4	62
						60	238	cy3tle4	52	283	cy3tle4	60	169	cy3tle4		50	144	cy3tle4	70	114	cy3tle4	6	125	cy3tle4		76	154	cy3tle4	23	159	cy3tle4	24	190	cy3tle4		44	290	cy5ctip2	52	340	cy3tle4	49	396	cy5ctip2		29	425	cy3tle4	59
						67	229	cy3tle4	52	269	cy3tle4	60	176	cy3tle4		59	138	cy3tle4	67	118	cy3tle4	3	120	cy3tle4		74	146	cy3tle4	14	161	cy3tle4	31	180	cy3tle4		38	285	cy5ctip2	52	351	cy3tle4	80	336	cy5ctip2		39	427	cy3tle4	58
						71	216	cy3tle4	60	266	cy3tle4	78	179	cy3tle4		57	131	cy3tle4	70	122	cy3tle4	8	120	cy3tle4		76	140	cy3tle4	29	168	cy3tle4	34	179	cy3tle4		35	274	cy5ctip2	58	330	cy3tle4	74	338	cy5ctip2		43	422	cy3tle4	51
						63	217	cy3tle4	53	266	cy3tle4	78	171	cy3tle4		63	133	cy3tle4	77	120	cy3tle4	9	113	cy3tle4		4	196	cy3tle4	32	165	cy3tle4	42	176	cy3tle4		33	261	cy5ctip2	42	344	cy3tle4	54	330	cy5ctip2		53	418	cy3tle4	44
						78	216	cy3tle4	71	260	cy3tle4	75	171	cy3tle4		72	136	cy3tle4	79	126	cy3tle4	19	111	cy3tle4		4	192	cy3tle4	38	162	cy3tle4	25	178	cy3tle4		50	258	cy5ctip2	36	351	cy3tle4	62	322	cy5ctip2		64	415	cy3tle4	67
						70	209	cy3tle4	76	267	cy3tle4	75	168	cy3tle4		78	140	cy3tle4	80	129	cy3tle4	24	111	cy3tle4		10	188	cy3tle4	35	157	cy3tle4	30	173	cy3tle4		57	255	cy5ctip2	61	102	cy3tle4	34	317	cy5ctip2		60	422	cy3tle4	72
						67	204	cy3tle4	65	251	cy3tle4	69	167	cy3tle4		45	131	cy3tle4	67	127	cy3tle4	23	116	cy3tle4		6	181	cy3tle4	44	155	cy3tle4	23	167	cy3tle4		54	266	cy5ctip2	51	96	cy3tle4	16	306	cy5ctip2		60	428	cy3tle4	78
						70	198	cy3tle4	26	287	cy3tle4	77	159	cy3tle4		48	126	cy3tle4	67	127	cy3tle4	19	118	cy3tle4		4	175	cy3tle4	1	160	cy3tle4	18	177	cy3tle4		50	266	cy5ctip2	66	93	cy3tle4	26	307	cy5ctip2		76	418	cy3tle4	79
						75	200	cy3tle4	26	280	cy3tle4	71	159	cy3tle4		38	131	cy3tle4	65	138	cy3tle4	32	119	cy3tle4		3	169	cy3tle4	4	153	cy3tle4	4	166	cy3tle4		32	258	cy5ctip2	72	90	cy3tle4	24	303	cy5ctip2		72	402	cy3tle4	68
						79	191	cy3tle4	16	284	cy3tle4	73	150	cy3tle4		39	122	cy3tle4	73	136	cy3tle4	37	124	cy3tle4		18	179	cy3tle4	13	149	cy3tle4	10	164	cy3tle4		7	254	cy5ctip2	72	101	cy3tle4	8	298	cy5ctip2		78	396	cy3tle4	63
						71	188	cy3tle4	22	294	cy3tle4	68	151	cy3tle4		34	126	cy3tle4	75	141	cy3tle4	37	126	cy3tle4		24	174	cy3tle4	17	151	cy3tle4	16	155	cy3tle4		12	260	cy5ctip2	20	102	cy3tle4	4	280	cy5ctip2		78	389	cy3tle4	68
						65	188	cy3tle4	17	305	cy3tle4	61	158	cy3tle4		34	130	cy3tle4	78	148	cy3tle4	23	220	cy3tle4		19	168	cy3tle4	30	155	cy3tle4	25	156	cy3tle4		2	250	cy5ctip2	27	93	cy3tle4	12	272	cy5ctip2		66	393	cy3tle4	67
						57	207	cy3tle4	27	305	cy3tle4	53	155	cy3tle4		24	140	cy3tle4	70	148	cy3tle4	23	224	cy3tle4		27	163	cy3tle4	25	148	cy3tle4	29	163	cy3tle4		9	241	cy5ctip2	10	88	cy3tle4	31	283	cy5ctip2		63	384	cy3tle4	60
						53	207	cy3tle4	10	294	cy3tle4	45	165	cy3tle4		28	132	cy3tle4	63	148	cy3tle4	33	225	cy3tle4		31	164	cy3tle4	21	142	cy3tle4	35	162	cy3tle4		19	244	cy5ctip2	31	72	cy3tle4	40	276	cy5ctip2		69	381	cy3tle4	67
						49	201	cy3tle4	3	297	cy3tle4	44	152	cy3tle4		15	142	cy3tle4	58	148	cy3tle4	53	221	cy3tle4		38	167	cy3tle4	14	136	cy3tle4	43	167	cy3tle4		18	227	cy5ctip2	36	70	cy3tle4	36	266	cy5ctip2		53	394	cy3tle4	74
						55	195	cy3tle4	6	284	cy3tle4	34	159	cy3tle4		7	147	cy3tle4	53	134	cy3tle4	54	229	cy3tle4		39	161	cy3tle4	12	136	cy3tle4	35	167	cy3tle4		9	227	cy5ctip2	50	84	cy3tle4	31	256	cy5ctip2		53	400	cy3tle4	79
						45	213	cy3tle4	7	276	cy3tle4	38	151	cy3tle4		3	148	cy3tle4	48	137	cy3tle4	54	169	cy3tle4		40	154	cy3tle4	11	144	cy3tle4	48	161	cy3tle4		16	211	cy5ctip2	55	68	cy3tle4	50	264	cy5ctip2		45	403	cy3tle4	79
						51	218	cy3tle4	5	270	cy3tle4	32	148	cy3tle4		3	130	cy3tle4	37	149	cy3tle4	53	165	cy3tle4		38	147	cy3tle4	8	142	cy3tle4	42	155	cy3tle4		29	224	cy5ctip2	57	58	cy3tle4	50	275	cy5ctip2		37	410	cy3tle4	74
						48	223	cy3tle4	5	260	cy3tle4	27	155	cy3tle4		2	121	cy3tle4	38	145	cy3tle4	60	166	cy3tle4		32	151	cy3tle4	6	137	cy3tle4	36	151	cy3tle4		35	221	cy5ctip2	6	399	cy5ctip2	56	283	cy5ctip2		33	404	cy3tle4	34
						41	223	cy3tle4	7	255	cy3tle4	39	140	cy3tle4		7	130	cy3tle4	34	144	cy3tle4	26	184	cy3tle4		26	154	cy3tle4	17	125	cy3tle4	45	147	cy3tle4		32	229	cy5ctip2	14	394	cy5ctip2	64	296	cy5ctip2		37	400	cy3tle4	25
						31	226	cy3tle4	14	256	cy3tle4	43	140	cy3tle4		13	124	cy3tle4	29	147	cy3tle4	23	177	cy3tle4		22	156	cy3tle4	22	133	cy3tle4	52	143	cy3tle4		48	236	cy5ctip2	27	402	cy5ctip2	71	294	cy5ctip2		27	404	cy3tle4	31
						21	222	cy3tle4	21	260	cy3tle4	48	147	cy3tle4		11	119	cy3tle4	24	140	cy3tle4	4	189	cy3tle4		12	158	cy3tle4	24	135	cy3tle4	54	153	cy3tle4		41	238	cy5ctip2	51	397	cy5ctip2	63	271	cy5ctip2		28	409	cy3tle4	42
						29	220	cy3tle4	20	254	cy3tle4	53	141	cy3tle4		24	119	cy3tle4	22	149	cy3tle4	10	188	cy3tle4		12	152	cy3tle4	37	138	cy3tle4	48	153	cy3tle4		58	240	cy5ctip2	40	388	cy5ctip2	60	238	cy5ctip2		14	414	cy3tle4	44
						33	215	cy3tle4	15	247	cy3tle4	67	142	cy3tle4		30	118	cy3tle4	25	153	cy3tle4	13	194	cy3tle4		14	147	cy3tle4	33	140	cy3tle4	62	161	cy3tle4		56	244	cy5ctip2	44	381	cy5ctip2	60	256	cy5ctip2		4	420	cy3tle4	52
						27	211	cy3tle4	9	241	cy3tle4	80	139	cy3tle4		18	109	cy3tle4	25	157	cy3tle4	11	200	cy3tle4		7	149	cy3tle4	37	147	cy3tle4	54	164	cy3tle4		73	252	cy5ctip2	38	378	cy5ctip2	47	248	cy5ctip2		18	403	cy3tle4	53
						25	202	cy3tle4	28	248	cy3tle4	79	146	cy3tle4		11	108	cy3tle4	20	159	cy3tle4	2	201	cy3tle4		6	140	cy3tle4	49	147	cy3tle4	65	156	cy3tle4		69	260	cy5ctip2	40	372	cy5ctip2	40	241	cy5ctip2		11	406	cy3tle4	46
						15	203	cy3tle4	35	249	cy3tle4	74	134	cy3tle4		4	111	cy3tle4	7	162	cy3tle4	1	205	cy3tle4		14	141	cy3tle4	57	142	cy3tle4	71	155	cy3tle4		74	292	cy5ctip2	28	371	cy5ctip2	48	234	cy5ctip2		4	406	cy3tle4	48
						12	212	cy3tle4	41	248	cy3tle4	59	137	cy3tle4		4	103	cy3tle4	5	171	cy3tle4	1	214	cy3tle4		23	142	cy3tle4	53	133	cy3tle4	74	158	cy3tle4		71	280	cy5ctip2	39	356	cy5ctip2	28	231	cy5ctip2		4	397	cy3tle4	54
						14	220	cy3tle4	55	245	cy3tle4	59	128	cy3tle4		24	102	cy3tle4	13	162	cy3tle4	57	136	cy3tle4		28	136	cy3tle4	43	136	cy3tle4	78	151	cy3tle4		77	276	cy5ctip2	46	356	cy5ctip2	26	241	cy5ctip2		11	401	cy3tle4	56
						7	224	cy3tle4	38	260	cy3tle4	70	130	cy3tle4		16	99	cy3tle4	16	167	cy3tle4	65	128	cy3tle4		20	134	cy3tle4	65	133	cy3tle4	74	144	cy3tle4		70	287	cy5ctip2	46	352	cy5ctip2	12	258	cy5ctip2		13	393	cy3tle4	67
						9	213	cy3tle4	35	268	cy3tle4	74	124	cy3tle4		23	106	cy3tle4	15	173	cy3tle4	61	130	cy3tle4		17	125	cy3tle4	77	132	cy3tle4	71	139	cy3tle4		27	288	cy5ctip2	58	348	cy5ctip2	48	222	cy5ctip2		18	391	cy3tle4	69
						2	206	cy3tle4	42	272	cy3tle4	80	116	cy3tle4		36	112	cy3tle4	11	177	cy3tle4	74	134	cy3tle4		10	131	cy3tle4	69	127	cy3tle4	65	132	cy3tle4		10	281	cy5ctip2	54	356	cy5ctip2	70	182	cy5ctip2		8	391	cy3tle4	59
						9	198	cy3tle4	33	274	cy3tle4	79	125	cy3tle4		39	116	cy3tle4	20	176	cy3tle4	73	143	cy3tle4		4	132	cy3tle4	78	123	cy3tle4	60	139	cy3tle4		55	89	cy5ctip2	62	368	cy5ctip2	74	161	cy5ctip2		8	381	cy3tle4	64
						5	198	cy3tle4	21	267	cy3tle4	70	120	cy3tle4		45	112	cy3tle4	12	184	cy3tle4	77	147	cy3tle4		46	153	cy3tle4	70	117	cy3tle4	60	147	cy3tle4		64	80	cy5ctip2	63	380	cy5ctip2	40	180	cy5ctip2		16	381	cy3tle4	72
						42	207	cy3tle4	15	268	cy3tle4	62	122	cy3tle4		36	107	cy3tle4	18	183	cy3tle4	57	114	cy3tle4		48	142	cy3tle4	55	120	cy3tle4	79	132	cy3tle4		68	82	cy5ctip2	72	389	cy5ctip2	51	158	cy5ctip2		27	380	cy3tle4	73
						35	198	cy3tle4	26	239	cy3tle4	61	114	cy3tle4		57	110	cy3tle4	19	189	cy3tle4	63	108	cy3tle4		55	151	cy3tle4	45	128	cy3tle4	75	128	cy3tle4		56	78	cy5ctip2	63	398	cy5ctip2	26	158	cy5ctip2		20	374	cy3tle4	65
						29	189	cy3tle4	30	236	cy3tle4	54	120	cy3tle4		57	119	cy3tle4	4	180	cy3tle4	45	118	cy3tle4		61	153	cy3tle4	39	129	cy3tle4	30	150	cy3tle4		58	72	cy5ctip2	75	400	cy5ctip2	23	166	cy5ctip2		28	371	cy3tle4	28
						42	193	cy3tle4	23	230	cy3tle4	52	129	cy3tle4		66	109	cy3tle4	32	189	cy3tle4	47	123	cy3tle4		62	141	cy3tle4	31	126	cy3tle4	29	143	cy3tle4		67	70	cy5ctip2	11	368	cy5ctip2	14	177	cy5ctip2		22	366	cy3tle4	13
						47	189	cy3tle4	24	227	cy3tle4	47	130	cy3tle4		66	111	cy3tle4	36	185	cy3tle4	42	132	cy3tle4		53	143	cy3tle4	26	124	cy3tle4	15	148	cy3tle4		71	72	cy5ctip2	18	373	cy5ctip2	14	192	cy5ctip2		27	363	cy3tle4	17
						48	178	cy3tle4	19	222	cy3tle4	39	125	cy3tle4		72	118	cy3tle4	32	163	cy3tle4	79	115	cy3tle4		54	133	cy3tle4	32	120	cy3tle4	7	152	cy3tle4		39	60	cy5ctip2	6	372	cy5ctip2	24	196	cy5ctip2		33	361	cy3tle4	3
						58	185	cy3tle4	13	224	cy3tle4	45	124	cy3tle4		72	122	cy3tle4	34	158	cy3tle4	78	104	cy3tle4		60	134	cy3tle4	24	114	cy3tle4	6	143	cy3tle4		14	76	cy5ctip2	4	358	cy5ctip2	20	184	cy5ctip2		31	354	cy3tle4	2
						64	179	cy3tle4	7	228	cy3tle4	37	137	cy3tle4		72	127	cy3tle4	41	158	cy3tle4	70	116	cy3tle4		42	137	cy3tle4	19	115	cy3tle4	5	137	cy3tle4		20	68	cy5ctip2	12	351	cy5ctip2	36	194	cy5ctip2		21	351	cy3tle4	5
						68	170	cy3tle4	2	226	cy3tle4	30	139	cy3tle4		67	102	cy3tle4	47	158	cy3tle4	72	120	cy3tle4		44	130	cy3tle4	10	122	cy3tle4	12	134	cy3tle4		46	81	cy5ctip2	18	350	cy5ctip2	52	204	cy5ctip2		15	356	cy3tle4	6
						65	166	cy3tle4	9	218	cy3tle4	26	142	cy3tle4		73	100	cy3tle4	46	148	cy3tle4	71	104	cy3tle4		40	130	cy3tle4	3	116	cy3tle4	20	131	cy3tle4		69	96	cy5ctip2	32	345	cy5ctip2	38	210	cy5ctip2		7	361	cy3tle4	12
						57	173	cy3tle4	9	210	cy3tle4	13	146	cy3tle4		76	100	cy3tle4	49	167	cy3tle4	46	105	cy3tle4		34	124	cy3tle4	6	106	cy3tle4	20	138	cy3tle4		76	88	cy5ctip2	30	352	cy5ctip2	27	218	cy5ctip2		12	367	cy3tle4	15
						57	176	cy3tle4	31	217	cy3tle4	15	138	cy3tle4		76	90	cy3tle4	53	161	cy3tle4	51	102	cy3tle4		51	127	cy3tle4	12	110	cy3tle4	26	135	cy3tle4		68	104	cy5ctip2	42	342	cy5ctip2	18	222	cy5ctip2		4	368	cy3tle4	20
						51	173	cy3tle4	31	225	cy3tle4	6	151	cy3tle4		59	101	cy3tle4	59	160	cy3tle4	46	98	cy3tle4		46	121	cy3tle4	21	107	cy3tle4	37	140	cy3tle4		68	122	cy5ctip2	52	338	cy5ctip2	8	216	cy5ctip2		37	371	cy3tle4	20
						53	165	cy3tle4	38	223	cy3tle4	9	141	cy3tle4		52	104	cy3tle4	58	171	cy3tle4	40	93	cy3tle4		54	117	cy3tle4	25	102	cy3tle4	39	132	cy3tle4		57	128	cy5ctip2	64	334	cy5ctip2	59	136	cy5ctip2		38	367	cy3tle4	26
						49	163	cy3tle4	39	230	cy3tle4	2	136	cy3tle4		47	99	cy3tle4	41	169	cy3tle4	38	109	cy3tle4		57	122	cy3tle4	29	100	cy3tle4	37	125	cy3tle4		70	132	cy5ctip2	47	326	cy5ctip2	42	124	cy5ctip2		41	372	cy3tle4	28
						39	176	cy3tle4	44	238	cy3tle4	8	131	cy3tle4		53	95	cy3tle4	40	173	cy3tle4	31	108	cy3tle4		76	133	cy3tle4	21	96	cy3tle4	47	124	cy3tle4		57	136	cy5ctip2	40	316	cy5ctip2	25	133	cy5ctip2		48	371	cy3tle4	36
						34	169	cy3tle4	39	241	cy3tle4	4	128	cy3tle4		59	90	cy3tle4	31	174	cy3tle4	34	114	cy3tle4		73	127	cy3tle4	17	99	cy3tle4	46	135	cy3tle4		42	138	cy5ctip2	44	308	cy5ctip2	14	139	cy5ctip2		50	368	cy3tle4	40
						24	165	cy3tle4	44	228	cy3tle4	8	122	cy3tle4		54	85	cy3tle4	66	167	cy3tle4	50	113	cy3tle4		73	117	cy3tle4	39	101	cy3tle4	55	132	cy3tle4		22	137	cy5ctip2	51	304	cy5ctip2	6	142	cy5ctip2		48	375	cy3tle4	35
						24	173	cy3tle4	61	237	cy3tle4	20	127	cy3tle4		47	89	cy3tle4	68	164	cy3tle4	58	107	cy3tle4		66	110	cy3tle4	34	107	cy3tle4	60	128	cy3tle4		23	128	cy5ctip2	48	293	cy5ctip2	3	120	cy5ctip2		53	364	cy3tle4	43
						25	178	cy3tle4	63	229	cy3tle4	17	126	cy3tle4		45	93	cy3tle4	74	167	cy3tle4	62	102	cy3tle4		60	110	cy3tle4	36	116	cy3tle4	9	129	cy3tle4		40	127	cy5ctip2	68	302	cy5ctip2	12	127	cy5ctip2		56	357	cy3tle4	39
						20	184	cy3tle4	73	239	cy3tle4	31	128	cy3tle4		39	93	cy3tle4	76	157	cy3tle4	70	97	cy3tle4		62	106	cy3tle4	39	121	cy3tle4	3	129	cy3tle4		23	110	cy5ctip2	60	309	cy5ctip2	24	116	cy5ctip2		63	361	cy3tle4	38
						7	190	cy3tle4	78	239	cy3tle4	31	117	cy3tle4		32	91	cy3tle4	73	176	cy3tle4	63	96	cy3tle4		60	104	cy3tle4	40	109	cy3tle4	1	125	cy3tle4		2	116	cy5ctip2	68	314	cy5ctip2	27	107	cy5ctip2		69	364	cy3tle4	31
						19	190	cy3tle4	75	232	cy3tle4	51	107	cy3tle4		38	83	cy3tle4	60	180	cy3tle4	65	87	cy3tle4		70	104	cy3tle4	46	116	cy3tle4	10	122	cy3tle4		3	152	cy5ctip2	60	323	cy5ctip2	16	108	cy5ctip2		63	374	cy3tle4	30
						12	180	cy3tle4	68	230	cy3tle4	50	99	cy3tle4		34	99	cy3tle4	50	180	cy3tle4	63	81	cy3tle4		74	103	cy3tle4	46	123	cy3tle4	14	120	cy3tle4		15	148	cy5ctip2	12	324	cy5ctip2	14	98	cy5ctip2		72	372	cy3tle4	25
						4	181	cy3tle4	76	226	cy3tle4	43	101	cy3tle4		43	101	cy3tle4	47	194	cy3tle4	76	84	cy3tle4		78	103	cy3tle4	54	108	cy3tle4	11	113	cy3tle4		17	145	cy5ctip2	5	326	cy5ctip2	6	92	cy5ctip2		73	361	cy3tle4	20
						2	177	cy3tle4	78	220	cy3tle4	41	108	cy3tle4		22	97	cy3tle4	54	190	cy3tle4	79	91	cy3tle4		78	97	cy3tle4	47	107	cy3tle4	7	115	cy3tle4		15	154	cy5ctip2	8	337	cy5ctip2	17	70	cy5ctip2		78	354	cy3tle4	15
						6	171	cy3tle4	65	220	cy3tle4	37	111	cy3tle4		24	88	cy3tle4	54	199	cy3tle4	77	78	cy3tle4		68	99	cy3tle4	53	102	cy3tle4	3	109	cy3tle4		9	161	cy5ctip2	12	313	cy5ctip2	77	113	cy5ctip2		73	348	cy3tle4	17
						10	174	cy3tle4	72	214	cy3tle4	25	110	cy3tle4		25	86	cy3tle4	66	193	cy3tle4	72	70	cy3tle4		68	94	cy3tle4	48	97	cy3tle4	3	105	cy3tle4		12	165	cy5ctip2	17	306	cy5ctip2	60	106	cy5ctip2		67	352	cy3tle4	22
						16	172	cy3tle4	58	216	cy3tle4	19	105	cy3tle4		16	95	cy3tle4	71	192	cy3tle4	61	72	cy3tle4		75	90	cy3tle4	58	101	cy3tle4	21	119	cy3tle4		7	168	cy5ctip2	21	294	cy5ctip2	58	97	cy5ctip2		62	351	cy3tle4	21
						14	163	cy3tle4	50	216	cy3tle4	20	102	cy3tle4		17	90	cy3tle4	66	205	cy3tle4	50	77	cy3tle4		74	82	cy3tle4	63	99	cy3tle4	25	123	cy3tle4		9	176	cy5ctip2	9	294	cy5ctip2	70	88	cy5ctip2		52	346	cy3tle4	16
						10	157	cy3tle4	48	221	cy3tle4	28	99	cy3tle4		18	86	cy3tle4	65	200	cy3tle4	48	83	cy3tle4		67	86	cy3tle4	78	110	cy3tle4	79	117	cy3tle4		20	177	cy5ctip2	2	292	cy5ctip2	77	74	cy5ctip2		45	347	cy3tle4	7
						21	150	cy3tle4	54	228	cy3tle4	23	93	cy3tle4		12	84	cy3tle4	55	203	cy3tle4	51	92	cy3tle4		61	84	cy3tle4	74	104	cy3tle4	70	118	cy3tle4		21	174	cy5ctip2	14	278	cy5ctip2	64	67	cy5ctip2		41	350	cy3tle4	4
						8	163	cy3tle4	10	200	cy3tle4	18	92	cy3tle4		10	92	cy3tle4	55	208	cy3tle4	24	104	cy3tle4		61	89	cy3tle4	69	100	cy3tle4	71	107	cy3tle4		20	184	cy5ctip2	26	272	cy5ctip2	67	64	cy5ctip2		39	337	cy3tle4	7
						28	151	cy3tle4	4	199	cy3tle4	13	91	cy3tle4		11	98	cy3tle4	65	216	cy3tle4	19	105	cy3tle4		61	95	cy3tle4	65	107	cy3tle4	65	110	cy3tle4		7	186	cy5ctip2	25	276	cy5ctip2	62	57	cy5ctip2		34	337	cy3tle4	10
						33	158	cy3tle4	8	190	cy3tle4	12	99	cy3tle4		3	94	cy3tle4	64	221	cy3tle4	30	93	cy3tle4		62	99	cy3tle4	79	96	cy3tle4	59	117	cy3tle4		10	195	cy5ctip2	38	279	cy5ctip2	64	47	cy5ctip2		39	332	cy3tle4	13
						32	166	cy3tle4	12	186	cy3tle4	6	101	cy3tle4		3	90	cy3tle4	71	221	cy3tle4	21	95	cy3tle4		55	101	cy3tle4	70	92	cy3tle4	64	124	cy3tle4		21	194	cy5ctip2	29	290	cy5ctip2	48	39	cy5ctip2		47	337	cy3tle4	29
						43	160	cy3tle4	22	190	cy3tle4	5	108	cy3tle4		6	83	cy3tle4	77	210	cy3tle4	15	102	cy3tle4		56	93	cy3tle4	61	91	cy3tle4	51	116	cy3tle4		15	200	cy5ctip2	44	285	cy5ctip2	32	34	cy5ctip2		50	333	cy3tle4	34
						45	150	cy3tle4	16	198	cy3tle4	10	109	cy3tle4		25	109	cy3tle4	80	230	cy3tle4	12	98	cy3tle4		48	96	cy3tle4	60	84	cy3tle4	53	110	cy3tle4		8	211	cy5ctip2	62	280	cy5ctip2	14	51	cy5ctip2		57	336	cy3tle4	31
						36	149	cy3tle4	27	200	cy3tle4	13	108	cy3tle4		36	102	cy3tle4	72	229	cy3tle4	10	92	cy3tle4		45	90	cy3tle4	70	82	cy3tle4	40	113	cy3tle4		28	203	cy5ctip2	66	272	cy5ctip2	28	45	cy5ctip2		64	338	cy3tle4	27
						53	151	cy3tle4	32	205	cy3tle4	13	119	cy3tle4		22	92	cy3tle4	71	234	cy3tle4	19	91	cy3tle4		40	94	cy3tle4	76	88	cy3tle4	28	108	cy3tle4		28	212	cy5ctip2	48	269	cy5ctip2	30	52	cy5ctip2		77	338	cy3tle4	21
						65	156	cy3tle4	29	210	cy3tle4	20	118	cy3tle4		46	84	cy3tle4	73	244	cy3tle4	18	84	cy3tle4		48	86	cy3tle4	77	79	cy3tle4	33	107	cy3tle4		37	204	cy5ctip2	66	258	cy5ctip2	39	50	cy5ctip2		70	327	cy3tle4	17
						71	161	cy3tle4	42	207	cy3tle4	49	89	cy3tle4		35	87	cy3tle4	69	245	cy3tle4	4	97	cy3tle4		47	82	cy3tle4	69	75	cy3tle4	34	114	cy3tle4		36	198	cy5ctip2	73	258	cy5ctip2	44	69	cy5ctip2		62	324	cy3tle4	21
						76	157	cy3tle4	52	203	cy3tle4	54	97	cy3tle4		62	104	cy3tle4	79	252	cy3tle4	3	109	cy3tle4		54	79	cy3tle4	76	69	cy3tle4	29	97	cy3tle4		43	208	cy5ctip2	58	32	cy5ctip2	44	199	cy5ctip2		72	321	cy3tle4	17
						73	151	cy3tle4	57	200	cy3tle4	37	89	cy3tle4		68	94	cy3tle4	70	256	cy3tle4	4	90	cy3tle4		67	80	cy3tle4	66	67	cy3tle4	26	102	cy3tle4		46	197	cy5ctip2	57	45	cy5ctip2	48	188	cy5ctip2		61	316	cy3tle4	12
						69	143	cy3tle4	51	193	cy3tle4	37	95	cy3tle4		24	114	cy3tle4	70	266	cy3tle4	11	77	cy3tle4		44	113	cy3tle4	60	75	cy3tle4	24	96	cy3tle4		41	190	cy5ctip2	64	60	cy5ctip2	11	162	cy5ctip2		54	319	cy3tle4	6
						64	144	cy3tle4	63	196	cy3tle4	30	91	cy3tle4		54	142	cy3tle4	74	287	cy3tle4	9	81	cy3tle4		48	111	cy3tle4	53	77	cy3tle4	19	107	cy3tle4		33	183	cy5ctip2	31	68	cy5ctip2	21	280	cy5ctip2		47	322	cy3tle4	0
						78	137	cy3tle4	70	201	cy3tle4	27	86	cy3tle4		22	128	cy3tle4	39	268	cy3tle4	3	80	cy3tle4		48	104	cy3tle4	54	69	cy3tle4	12	102	cy3tle4		46	171	cy5ctip2	12	60	cy5ctip2	44	299	cy5ctip2		39	323	cy3tle4	6
						71	133	cy3tle4	77	209	cy3tle4	9	84	cy3tle4		78	120	cy3tle4	36	264	cy3tle4	4	71	cy3tle4		36	106	cy3tle4	54	63	cy3tle4	18	100	cy3tle4		50	159	cy5ctip2	6	62	cy5ctip2	43	306	cy5ctip2		34	314	cy3tle4	2
						65	134	cy3tle4	78	194	cy3tle4	5	86	cy3tle4		79	130	cy3tle4	42	250	cy3tle4	3	63	cy3tle4		40	99	cy3tle4	59	61	cy3tle4	21	88	cy3tle4		55	157	cy5ctip2	24	70	cy5ctip2	62	315	cy5ctip2		32	325	cy3tle4	2
						61	137	cy3tle4	77	188	cy3tle4	6	92	cy3tle4		58	82	cy3tle4	56	236	cy3tle4	7	63	cy3tle4		39	112	cy3tle4	67	60	cy3tle4	17	84	cy3tle4		47	150	cy5ctip2	20	82	cy5ctip2	72	308	cy5ctip2		28	329	cy3tle4	11
						55	136	cy3tle4	69	190	cy3tle4	62	83	cy3tle4		6	329	cy5ctip2	48	236	cy3tle4	14	61	cy3tle4		33	109	cy3tle4	57	53	cy3tle4	16	75	cy3tle4		48	139	cy5ctip2	24	86	cy5ctip2	70	211	cy5ctip2		28	321	cy3tle4	12
						42	134	cy3tle4	62	208	cy3tle4	64	90	cy3tle4		5	321	cy5ctip2	50	222	cy3tle4	13	54	cy3tle4		28	105	cy3tle4	46	56	cy3tle4	6	88	cy3tle4		63	146	cy5ctip2	13	91	cy5ctip2	35	222	cy5ctip2		20	327	cy3tle4	19
						35	137	cy3tle4	42	197	cy3tle4	64	100	cy3tle4		15	318	cy5ctip2	47	221	cy3tle4	8	53	cy3tle4		36	80	cy3tle4	50	59	cy3tle4	13	90	cy3tle4		70	147	cy5ctip2	6	81	cy5ctip2	64	198	cy5ctip2		15	331	cy3tle4	23
						36	131	cy3tle4	34	196	cy3tle4	72	98	cy3tle4		12	325	cy5ctip2	42	212	cy3tle4	4	51	cy3tle4		34	89	cy3tle4	37	55	cy3tle4	8	96	cy3tle4		66	165	cy5ctip2	24	91	cy5ctip2	22	204	cy5ctip2		9	335	cy3tle4	26
						27	137	cy3tle4	32	198	cy3tle4	72	105	cy3tle4		18	332	cy5ctip2	33	210	cy3tle4	23	57	cy3tle4		36	97	cy3tle4	24	53	cy3tle4	3	94	cy3tle4		58	172	cy5ctip2	18	97	cy5ctip2	45	138	cy5ctip2		3	336	cy3tle4	32
						27	127	cy3tle4	29	189	cy3tle4	72	109	cy3tle4		23	326	cy5ctip2	39	222	cy3tle4	24	62	cy3tle4		26	89	cy3tle4	20	60	cy3tle4	2	85	cy3tle4		59	178	cy5ctip2	22	105	cy5ctip2	36	150	cy5ctip2		4	328	cy3tle4	15
						30	125	cy3tle4	37	186	cy3tle4	78	108	cy3tle4		23	317	cy5ctip2	35	226	cy3tle4	28	64	cy3tle4		26	82	cy3tle4	24	63	cy3tle4	1	79	cy3tle4		61	181	cy5ctip2	27	110	cy5ctip2	32	140	cy5ctip2		11	322	cy3tle4	4
						5	95	cy3tle4	41	181	cy3tle4	68	116	cy3tle4		29	332	cy5ctip2	29	230	cy3tle4	27	70	cy3tle4		14	79	cy3tle4	27	67	cy3tle4	30	89	cy3tle4		74	180	cy5ctip2	21	114	cy5ctip2	41	107	cy5ctip2		18	317	cy3tle4	7
						10	104	cy3tle4	45	185	cy3tle4	60	104	cy3tle4		34	335	cy5ctip2	22	240	cy3tle4	16	70	cy3tle4		12	73	cy3tle4	36	67	cy3tle4	29	81	cy3tle4		75	173	cy5ctip2	34	116	cy5ctip2	34	103	cy5ctip2		24	314	cy3tle4	11
						5	106	cy3tle4	49	180	cy3tle4	79	93	cy3tle4		47	332	cy5ctip2	15	238	cy3tle4	16	76	cy3tle4		5	87	cy3tle4	47	68	cy3tle4	34	90	cy3tle4		76	163	cy5ctip2	46	95	cy5ctip2	49	103	cy5ctip2		21	306	cy3tle4	59
						4	113	cy3tle4	46	175	cy3tle4	73	86	cy3tle4		61	341	cy5ctip2	12	231	cy3tle4	24	82	cy3tle4		12	88	cy3tle4	44	76	cy3tle4	40	90	cy3tle4		69	197	cy5ctip2	54	92	cy5ctip2	44	90	cy5ctip2		16	309	cy3tle4	50
						9	123	cy3tle4	33	178	cy3tle4	75	81	cy3tle4		55	334	cy5ctip2	5	228	cy3tle4	23	76	cy3tle4		8	95	cy3tle4	49	79	cy3tle4	41	83	cy3tle4		64	194	cy5ctip2	58	75	cy5ctip2	26	95	cy5ctip2		2	276	cy3tle4	47
						11	121	cy3tle4	24	182	cy3tle4	69	94	cy3tle4		57	330	cy5ctip2	5	238	cy3tle4	33	87	cy3tle4		5	94	cy3tle4	43	84	cy3tle4	47	104	cy3tle4		56	203	cy5ctip2	56	83	cy5ctip2	21	82	cy5ctip2		11	278	cy3tle4	52
						15	122	cy3tle4	17	178	cy3tle4	50	136	cy3tle4		55	323	cy5ctip2	20	258	cy3tle4	37	83	cy3tle4		1	88	cy3tle4	35	89	cy3tle4	39	102	cy3tle4		61	211	cy5ctip2	69	93	cy5ctip2	9	82	cy5ctip2		17	273	cy3tle4	40
						18	120	cy3tle4	21	173	cy3tle4	11	77	cy3tle4		62	314	cy5ctip2	6	245	cy3tle4	32	73	cy3tle4		2	102	cy3tle4	40	94	cy3tle4	58	99	cy3tle4		51	210	cy5ctip2	75	90	cy5ctip2	35	74	cy5ctip2		25	275	cy3tle4	50
						4	128	cy3tle4	14	167	cy3tle4	46	79	cy3tle4		62	317	cy5ctip2	5	251	cy3tle4	43	77	cy3tle4		9	108	cy3tle4	51	90	cy3tle4	52	96	cy3tle4		51	223	cy5ctip2	74	98	cy5ctip2	57	80	cy5ctip2		20	285	cy3tle4	40
						2	136	cy3tle4	6	177	cy3tle4	32	81	cy3tle4		64	326	cy5ctip2	3	262	cy3tle4	42	70	cy3tle4		14	107	cy3tle4	54	87	cy3tle4	44	92	cy3tle4		55	231	cy5ctip2	73	108	cy5ctip2	62	77	cy5ctip2		10	285	cy3tle4	45
						9	130	cy3tle4	2	158	cy3tle4	25	117	cy3tle4		79	328	cy5ctip2	7	269	cy3tle4	36	62	cy3tle4		4	115	cy3tle4	46	88	cy3tle4	72	99	cy3tle4		61	225	cy5ctip2	55	109	cy5ctip2	50	56	cy5ctip2		3	281	cy3tle4	39
						12	139	cy3tle4	9	157	cy3tle4	29	123	cy3tle4		75	335	cy5ctip2	14	274	cy3tle4	36	57	cy3tle4		5	118	cy3tle4	16	79	cy3tle4	76	101	cy3tle4		72	220	cy5ctip2	56	102	cy5ctip2	50	51	cy5ctip2		5	286	cy3tle4	41
						19	134	cy3tle4	11	154	cy3tle4	35	121	cy3tle4		76	319	cy5ctip2	11	276	cy3tle4	46	55	cy3tle4		13	117	cy3tle4	20	78	cy3tle4	78	96	cy3tle4		69	231	cy5ctip2	66	128	cy5ctip2	62	37	cy5ctip2		4	292	cy3tle4	30
						20	142	cy3tle4	13	163	cy3tle4	39	120	cy3tle4		76	312	cy5ctip2	5	276	cy3tle4	45	60	cy3tle4		17	117	cy3tle4	16	74	cy3tle4	73	92	cy3tle4		43	167	cy5ctip2	66	135	cy5ctip2	32	64	cy5ctip2		6	294	cy3tle4	32
						5	153	cy3tle4	21	153	cy3tle4	48	118	cy3tle4		76	305	cy5ctip2	3	284	cy3tle4	43	67	cy3tle4		22	115	cy3tle4	21	70	cy3tle4	77	86	cy3tle4		39	162	cy5ctip2	71	137	cy5ctip2	16	35	cy5ctip2		9	295	cy3tle4	29
						11	150	cy3tle4	15	147	cy3tle4	67	113	cy3tle4		63	306	cy5ctip2	4	289	cy3tle4	52	67	cy3tle4		19	110	cy3tle4	32	76	cy3tle4	68	88	cy3tle4		30	160	cy5ctip2	74	134	cy5ctip2	56	188	cy5ctip2		12	299	cy3tle4	49
						24	117	cy3tle4	18	143	cy3tle4	59	146	cy3tle4		58	304	cy5ctip2	17	291	cy3tle4	57	57	cy3tle4		23	103	cy3tle4	35	81	cy3tle4	66	94	cy3tle4		33	149	cy5ctip2	74	146	cy5ctip2	53	169	cy5ctip2		9	303	cy3tle4	42
						27	109	cy3tle4	19	137	cy3tle4	77	97	cy3tle4		55	308	cy5ctip2	12	286	cy3tle4	53	60	cy3tle4		17	98	cy3tle4	28	85	cy3tle4	71	80	cy3tle4		48	66	cy5ctip2	38	156	cy5ctip2	50	183	cy5ctip2		4	305	cy3tle4	43
						21	107	cy3tle4	12	137	cy3tle4	19	157	cy3tle4		52	306	cy5ctip2	20	278	cy3tle4	58	66	cy3tle4		23	97	cy3tle4	13	91	cy3tle4	61	85	cy3tle4		79	119	cy5ctip2	38	165	cy5ctip2	68	169	cy5ctip2		10	309	cy3tle4	53
						17	106	cy3tle4	5	147	cy3tle4	22	151	cy3tle4		46	303	cy5ctip2	39	302	cy3tle4	56	74	cy3tle4		28	101	cy3tle4	8	95	cy3tle4	57	88	cy3tle4		41	258	cy5ctip2	29	170	cy5ctip2	76	170	cy5ctip2		17	304	cy3tle4	54
						16	114	cy3tle4	26	140	cy3tle4	9	149	cy3tle4		44	310	cy5ctip2	43	308	cy3tle4	66	65	cy3tle4		27	125	cy3tle4	2	95	cy3tle4	55	89	cy3tle4		49	301	cy5ctip2	30	178	cy5ctip2	71	233	cy5ctip2		10	313	cy3tle4	54
						16	99	cy3tle4	31	135	cy3tle4	24	132	cy3tle4		36	315	cy5ctip2	53	306	cy3tle4	70	59	cy3tle4		26	118	cy3tle4	8	90	cy3tle4	53	83	cy3tle4		24	271	cy5ctip2	26	192	cy5ctip2	75	250	cy5ctip2		6	317	cy3tle4	59
						45	81	cy3tle4	23	130	cy3tle4	44	112	cy3tle4		38	316	cy5ctip2	66	298	cy3tle4	72	54	cy3tle4		31	146	cy3tle4	4	84	cy3tle4	43	105	cy3tle4		24	259	cy5ctip2	18	154	cy5ctip2	75	258	cy5ctip2		3	318	cy3tle4	62
						35	81	cy3tle4	31	127	cy3tle4	44	104	cy3tle4		38	325	cy5ctip2	67	293	cy3tle4	71	49	cy3tle4		36	143	cy3tle4	5	78	cy3tle4	48	187	cy3tle4		49	95	cy5ctip2	27	153	cy5ctip2	12	251	cy5ctip2		21	289	cy3tle4	62
						34	91	cy3tle4	60	166	cy3tle4	47	94	cy3tle4		4	309	cy5ctip2	25	304	cy3tle4	63	54	cy3tle4		53	162	cy3tle4	10	83	cy3tle4	63	171	cy3tle4					18	148	cy5ctip2	10	152	cy5ctip2		28	286	cy3tle4	68
						45	90	cy3tle4	54	155	cy3tle4	36	103	cy3tle4		14	309	cy5ctip2	4	302	cy3tle4	65	59	cy3tle4		47	159	cy3tle4	13	81	cy3tle4	78	175	cy3tle4					10	148	cy5ctip2	18	150	cy5ctip2		30	295	cy3tle4	73
						43	99	cy3tle4	48	155	cy3tle4	36	108	cy3tle4		25	305	cy5ctip2	12	314	cy3tle4	77	58	cy3tle4		12	166	cy3tle4	9	73	cy3tle4	17	192	cy3tle4					10	134	cy5ctip2	38	112	cy5ctip2		25	297	cy3tle4	79
						35	99	cy3tle4	48	145	cy3tle4	18	97	cy3tle4		21	300	cy5ctip2	2	316	cy3tle4	75	61	cy3tle4		9	176	cy3tle4	4	69	cy3tle4	12	191	cy3tle4					15	130	cy5ctip2	35	124	cy5ctip2		34	296	cy3tle4	67
						33	106	cy3tle4	43	162	cy3tle4	42	222	cy3tle4		27	300	cy5ctip2	27	216	cy3tle4	74	63	cy3tle4		3	158	cy3tle4	5	62	cy3tle4	13	159	cy3tle4					21	122	cy5ctip2					36	303	cy3tle4	60
						41	104	cy3tle4	42	167	cy3tle4	41	229	cy3tle4		31	295	cy5ctip2	11	198	cy3tle4	80	74	cy3tle4		49	205	cy3tle4	12	60	cy3tle4	33	69	cy3tle4					22	136	cy5ctip2					30	308	cy3tle4	57
						41	110	cy3tle4	34	163	cy3tle4	74	204	cy3tle4		30	287	cy5ctip2	11	207	cy3tle4	60	52	cy3tle4		39	220	cy3tle4	16	66	cy3tle4	21	64	cy3tle4					32	126	cy5ctip2					45	303	cy3tle4	62
						34	114	cy3tle4	70	165	cy3tle4	51	251	cy3tle4		25	284	cy5ctip2	4	205	cy3tle4	33	77	cy3tle4		41	228	cy3tle4	13	243	cy3tle4	53	76	cy3tle4					40	129	cy5ctip2					50	302	cy3tle4	73
						35	119	cy3tle4	65	182	cy3tle4	55	261	cy3tle4		22	292	cy5ctip2	4	198	cy3tle4	27	78	cy3tle4		34	267	cy3tle4	56	165	cy3tle4	66	80	cy3tle4					49	124	cy5ctip2					41	298	cy3tle4	72
						41	118	cy3tle4	59	180	cy3tle4	63	262	cy3tle4		17	292	cy5ctip2	3	215	cy3tle4	21	68	cy3tle4		64	118	cy3tle4	61	174	cy3tle4	36	78	cy3tle4					54	122	cy5ctip2					39	289	cy3tle4	78
						48	118	cy3tle4	56	176	cy3tle4	30	269	cy3tle4		15	285	cy5ctip2	2	220	cy3tle4	10	296	cy5ctip2		33	116	cy3tle4	55	156	cy3tle4	77	81	cy3tle4					49	141	cy5ctip2					34	286	cy3tle4	61
						55	116	cy3tle4	74	179	cy3tle4	29	276	cy3tle4		8	287	cy5ctip2	12	219	cy3tle4	7	292	cy5ctip2		50	138	cy3tle4	50	159	cy3tle4	63	92	cy3tle4					49	157	cy5ctip2					34	280	cy3tle4	78
						61	113	cy3tle4	80	163	cy3tle4	43	291	cy3tle4		2	290	cy5ctip2	26	225	cy3tle4	21	292	cy5ctip2		63	145	cy3tle4	79	170	cy3tle4	38	97	cy3tle4					76	166	cy5ctip2					35	273	cy3tle4	79
						62	117	cy3tle4	74	156	cy3tle4	48	285	cy3tle4		2	297	cy5ctip2	20	203	cy3tle4	30	294	cy5ctip2		54	227	cy5ctip2	62	118	cy3tle4	36	281	cy3tle4					78	176	cy5ctip2					32	269	cy3tle4	79
						72	111	cy3tle4	77	153	cy3tle4	76	266	cy3tle4		8	301	cy5ctip2	23	209	cy3tle4	31	289	cy5ctip2		46	216	cy5ctip2	59	113	cy3tle4	26	281	cy3tle4					66	185	cy5ctip2					45	272	cy3tle4	75
						72	122	cy3tle4	72	147	cy3tle4	26	304	cy3tle4		37	299	cy5ctip2	28	203	cy3tle4	25	284	cy5ctip2		62	222	cy5ctip2	5	130	cy3tle4	16	285	cy3tle4					62	188	cy5ctip2					44	280	cy3tle4	77
						72	128	cy3tle4	76	144	cy3tle4	23	308	cy3tle4		34	305	cy5ctip2	38	203	cy3tle4	19	280	cy5ctip2		64	213	cy5ctip2	65	141	cy3tle4	11	149	cy5ctip2					54	174	cy5ctip2					41	276	cy3tle4	67
						79	127	cy3tle4	67	144	cy3tle4	8	284	cy3tle4		32	309	cy5ctip2	43	230	cy3tle4	14	285	cy5ctip2		69	207	cy5ctip2	57	127	cy3tle4	17	156	cy5ctip2					52	202	cy5ctip2					46	289	cy3tle4	70
						79	116	cy3tle4	55	141	cy3tle4	6	280	cy3tle4		47	296	cy5ctip2	44	237	cy3tle4	3	285	cy5ctip2		75	205	cy5ctip2	21	86	cy3tle4	25	156	cy5ctip2					53	218	cy5ctip2					50	285	cy3tle4	63
						80	107	cy3tle4	51	138	cy3tle4	2	288	cy3tle4		51	298	cy5ctip2	54	252	cy3tle4	3	274	cy5ctip2		76	196	cy5ctip2	10	133	cy5ctip2	29	147	cy5ctip2					39	216	cy5ctip2					53	281	cy3tle4	58
						70	102	cy3tle4	52	131	cy3tle4	4	292	cy3tle4		51	296	cy5ctip2	59	267	cy3tle4	2	266	cy5ctip2		66	193	cy5ctip2	8	128	cy5ctip2	31	135	cy5ctip2					28	213	cy5ctip2					52	274	cy3tle4	52
						69	95	cy3tle4	59	138	cy3tle4	19	277	cy3tle4		52	289	cy5ctip2	53	265	cy3tle4	13	268	cy5ctip2		66	202	cy5ctip2	6	143	cy5ctip2	33	130	cy5ctip2					29	220	cy5ctip2					53	269	cy3tle4	52
						62	90	cy3tle4	64	138	cy3tle4	12	275	cy3tle4		54	284	cy5ctip2	56	273	cy3tle4	24	263	cy5ctip2		56	198	cy5ctip2	6	148	cy5ctip2	52	131	cy5ctip2					32	236	cy5ctip2					59	275	cy3tle4	74
						63	101	cy3tle4	34	152	cy3tle4	12	241	cy3tle4		60	297	cy5ctip2	44	275	cy3tle4	29	265	cy5ctip2		62	190	cy5ctip2	12	154	cy5ctip2	60	137	cy5ctip2					34	245	cy5ctip2					62	279	cy3tle4	74
						57	102	cy3tle4	37	145	cy3tle4	24	238	cy3tle4		63	288	cy5ctip2	36	289	cy3tle4	22	272	cy5ctip2		60	182	cy5ctip2	28	158	cy5ctip2	76	144	cy5ctip2					28	248	cy5ctip2					68	277	cy3tle4	36
						56	93	cy3tle4	30	145	cy3tle4	26	148	cy3tle4		69	288	cy5ctip2	30	269	cy3tle4	26	275	cy5ctip2		65	178	cy5ctip2	22	161	cy5ctip2	65	150	cy5ctip2					11	248	cy5ctip2					75	273	cy3tle4	44
						53	86	cy3tle4	34	134	cy3tle4	4	140	cy3tle4		68	292	cy5ctip2	31	273	cy3tle4	36	280	cy5ctip2		71	182	cy5ctip2	18	160	cy5ctip2	66	162	cy5ctip2					10	221	cy5ctip2					62	284	cy3tle4	41
						59	92	cy3tle4	40	135	cy3tle4	36	131	cy3tle4		72	296	cy5ctip2	75	389	cy5ctip2	43	269	cy5ctip2		78	180	cy5ctip2	29	168	cy5ctip2	77	160	cy5ctip2					19	218	cy5ctip2					67	289	cy3tle4	51
						76	80	cy3tle4	44	133	cy3tle4	67	134	cy3tle4		75	288	cy5ctip2	71	378	cy5ctip2	42	279	cy5ctip2		70	169	cy5ctip2	29	174	cy5ctip2	64	169	cy5ctip2					18	209	cy5ctip2					65	293	cy3tle4	55
						27	79	cy3tle4	43	126	cy3tle4	51	165	cy3tle4		75	280	cy5ctip2	76	370	cy5ctip2	52	280	cy5ctip2		64	158	cy5ctip2	35	172	cy5ctip2	63	180	cy5ctip2					9	211	cy5ctip2					57	292	cy3tle4	41
						26	88	cy3tle4	41	122	cy3tle4	13	379	cy5ctip2		62	277	cy5ctip2	71	365	cy5ctip2	54	274	cy5ctip2		66	150	cy5ctip2	28	180	cy5ctip2	62	183	cy5ctip2					72	212	cy5ctip2					68	300	cy3tle4	26
						21	95	cy3tle4	37	123	cy3tle4	29	387	cy5ctip2		73	270	cy5ctip2	76	364	cy5ctip2	50	269	cy5ctip2		53	164	cy5ctip2	22	180	cy5ctip2	51	175	cy5ctip2					69	201	cy5ctip2					71	299	cy3tle4	21
						10	90	cy3tle4	26	122	cy3tle4	61	380	cy5ctip2		72	273	cy5ctip2	73	360	cy5ctip2	62	273	cy5ctip2		54	158	cy5ctip2	24	188	cy5ctip2	47	163	cy5ctip2					76	192	cy5ctip2					70	306	cy3tle4	3
						16	88	cy3tle4	30	120	cy3tle4	43	374	cy5ctip2		65	268	cy5ctip2	61	362	cy5ctip2	62	277	cy5ctip2		48	158	cy5ctip2	7	177	cy5ctip2	49	155	cy5ctip2					76	208	cy5ctip2					61	305	cy3tle4	25
						50	126	cy3tle4	35	116	cy3tle4	31	372	cy5ctip2		70	263	cy5ctip2	54	364	cy5ctip2	68	275	cy5ctip2		46	156	cy5ctip2	6	168	cy5ctip2	36	168	cy5ctip2					78	219	cy5ctip2					57	302	cy3tle4	45
						44	125	cy3tle4	37	111	cy3tle4	34	364	cy5ctip2		67	258	cy5ctip2	53	358	cy5ctip2	69	277	cy5ctip2		53	153	cy5ctip2	3	163	cy5ctip2	39	182	cy5ctip2					53	230	cy5ctip2					56	308	cy3tle4	35
						63	121	cy3tle4	42	118	cy3tle4	19	364	cy5ctip2		73	258	cy5ctip2	45	354	cy5ctip2	78	283	cy5ctip2		54	148	cy5ctip2	44	168	cy5ctip2	30	187	cy5ctip2					58	242	cy5ctip2					52	313	cy3tle4	2
						55	129	cy3tle4	46	108	cy3tle4	13	363	cy5ctip2		78	268	cy5ctip2	45	359	cy5ctip2	73	286	cy5ctip2		36	148	cy5ctip2	44	162	cy5ctip2	22	174	cy5ctip2					56	247	cy5ctip2					69	316	cy3tle4	46
						63	128	cy3tle4	56	120	cy3tle4	14	355	cy5ctip2		56	266	cy5ctip2	43	362	cy5ctip2	75	291	cy5ctip2		36	157	cy5ctip2	48	164	cy5ctip2	19	170	cy5ctip2					44	251	cy5ctip2					74	314	cy3tle4	45
						6	416	cy5ctip2	51	123	cy3tle4	18	346	cy5ctip2		50	278	cy5ctip2	28	363	cy5ctip2	70	294	cy5ctip2		32	159	cy5ctip2	50	158	cy5ctip2	11	171	cy5ctip2					46	259	cy5ctip2					79	313	cy3tle4	51
						8	408	cy5ctip2	62	124	cy3tle4	9	348	cy5ctip2		53	274	cy5ctip2	30	363	cy5ctip2	61	286	cy5ctip2		28	155	cy5ctip2	42	151	cy5ctip2	19	180	cy5ctip2					10	184	cy5ctip2					75	306	cy3tle4	66
						1	410	cy5ctip2	64	128	cy3tle4	17	337	cy5ctip2		49	268	cy5ctip2	33	356	cy5ctip2	56	293	cy5ctip2		18	158	cy5ctip2	27	136	cy5ctip2	11	182	cy5ctip2					4	168	cy5ctip2					79	299	cy3tle4	75
						16	415	cy5ctip2	58	129	cy3tle4	62	349	cy5ctip2		45	269	cy5ctip2	37	353	cy5ctip2	51	287	cy5ctip2		43	165	cy5ctip2	30	142	cy5ctip2	9	191	cy5ctip2					3	160	cy5ctip2					75	295	cy3tle4	9
						20	425	cy5ctip2	70	131	cy3tle4	50	342	cy5ctip2		44	285	cy5ctip2	32	351	cy5ctip2	47	289	cy5ctip2		33	140	cy5ctip2	21	144	cy5ctip2	13	208	cy5ctip2					35	144	cy5ctip2					77	290	cy3tle4	16
						26	415	cy5ctip2	73	138	cy3tle4	37	352	cy5ctip2		35	285	cy5ctip2	29	353	cy5ctip2	48	298	cy5ctip2		34	138	cy5ctip2	16	144	cy5ctip2	13	204	cy5ctip2					20	164	cy5ctip2					74	286	cy3tle4	39
						36	413	cy5ctip2	77	133	cy3tle4	75	342	cy5ctip2		31	276	cy5ctip2	17	359	cy5ctip2	38	296	cy5ctip2		48	138	cy5ctip2	16	141	cy5ctip2	23	195	cy5ctip2					9	163	cy5ctip2					78	281	cy3tle4	45
						28	422	cy5ctip2	77	130	cy3tle4	65	346	cy5ctip2		4	278	cy5ctip2	11	358	cy5ctip2	38	293	cy5ctip2		64	128	cy5ctip2	41	140	cy5ctip2	23	202	cy5ctip2					66	150	cy5ctip2					74	278	cy3tle4	26
						42	422	cy5ctip2	73	121	cy3tle4	61	366	cy5ctip2		5	274	cy5ctip2	11	364	cy5ctip2	72	259	cy5ctip2		53	131	cy5ctip2	54	144	cy5ctip2	21	209	cy5ctip2					64	161	cy5ctip2					77	274	cy3tle4	23
						52	420	cy5ctip2	72	115	cy3tle4	60	334	cy5ctip2		1	269	cy5ctip2	3	370	cy5ctip2	76	267	cy5ctip2		51	115	cy5ctip2	58	146	cy5ctip2	27	214	cy5ctip2					54	60	cy5ctip2					79	269	cy3tle4	11
						57	422	cy5ctip2	65	114	cy3tle4	71	328	cy5ctip2		4	268	cy5ctip2	3	372	cy5ctip2	61	264	cy5ctip2		51	104	cy5ctip2	55	138	cy5ctip2	23	220	cy5ctip2					42	58	cy5ctip2					62	265	cy3tle4	10
						50	431	cy5ctip2	63	105	cy3tle4	63	320	cy5ctip2		15	271	cy5ctip2	3	360	cy5ctip2	54	257	cy5ctip2		40	124	cy5ctip2	58	138	cy5ctip2	29	226	cy5ctip2					34	104	cy5ctip2					21	267	cy3tle4	54
						55	437	cy5ctip2	31	111	cy3tle4	45	324	cy5ctip2		16	262	cy5ctip2	4	356	cy5ctip2	45	258	cy5ctip2		31	126	cy5ctip2	69	148	cy5ctip2	34	208	cy5ctip2					43	116	cy5ctip2					19	280	cy3tle4	57
						77	431	cy5ctip2	21	114	cy3tle4	37	333	cy5ctip2		11	259	cy5ctip2	7	352	cy5ctip2	42	254	cy5ctip2		21	126	cy5ctip2	72	148	cy5ctip2	33	200	cy5ctip2					70	287	cy5ctip2					15	284	cy3tle4	68
						75	426	cy5ctip2	13	112	cy3tle4	19	328	cy5ctip2		20	259	cy5ctip2	10	349	cy5ctip2	49	253	cy5ctip2		12	124	cy5ctip2	76	144	cy5ctip2	49	230	cy5ctip2					73	304	cy5ctip2					13	294	cy3tle4	66
						78	421	cy5ctip2	4	107	cy3tle4	13	319	cy5ctip2		26	265	cy5ctip2	22	346	cy5ctip2	60	249	cy5ctip2		18	149	cy5ctip2	67	136	cy5ctip2	49	224	cy5ctip2												18	298	cy3tle4	51
						70	421	cy5ctip2	4	118	cy3tle4	31	317	cy5ctip2		32	264	cy5ctip2	22	353	cy5ctip2	64	245	cy5ctip2		4	151	cy5ctip2	69	132	cy5ctip2	44	219	cy5ctip2												26	302	cy3tle4	23
						76	410	cy5ctip2	7	121	cy3tle4	19	279	cy5ctip2		22	272	cy5ctip2	29	344	cy5ctip2	28	252	cy5ctip2		10	158	cy5ctip2	77	128	cy5ctip2	46	210	cy5ctip2												46	297	cy3tle4	30
						70	408	cy5ctip2	18	126	cy3tle4	24	274	cy5ctip2		37	262	cy5ctip2	35	345	cy5ctip2	36	249	cy5ctip2		7	163	cy5ctip2	69	119	cy5ctip2	49	210	cy5ctip2												50	293	cy3tle4	18
						63	409	cy5ctip2	13	127	cy3tle4	21	265	cy5ctip2		43	263	cy5ctip2	38	345	cy5ctip2	45	248	cy5ctip2		6	168	cy5ctip2	60	116	cy5ctip2	58	211	cy5ctip2												54	298	cy3tle4	14
						59	411	cy5ctip2	6	131	cy3tle4	12	265	cy5ctip2		43	256	cy5ctip2	35	340	cy5ctip2	3	184	cy5ctip2		36	225	cy5ctip2	52	112	cy5ctip2	60	215	cy5ctip2												54	332	cy3tle4	20
						51	406	cy5ctip2	5	135	cy3tle4	18	247	cy5ctip2		53	259	cy5ctip2	30	337	cy5ctip2	4	182	cy5ctip2		38	210	cy5ctip2	36	112	cy5ctip2	59	206	cy5ctip2												52	325	cy3tle4	9
						56	402	cy5ctip2	9	138	cy3tle4	19	244	cy5ctip2		54	255	cy5ctip2	33	334	cy5ctip2	13	192	cy5ctip2		40	206	cy5ctip2	22	118	cy5ctip2	63	201	cy5ctip2												2	360	cy3tle4	9
						53	397	cy5ctip2	15	131	cy3tle4	22	252	cy5ctip2		62	247	cy5ctip2	23	334	cy5ctip2	5	193	cy5ctip2		33	205	cy5ctip2	16	112	cy5ctip2	73	189	cy5ctip2												40	361	cy3tle4	2
						49	393	cy5ctip2	25	169	cy3tle4	30	256	cy5ctip2		65	251	cy5ctip2	22	337	cy5ctip2	4	202	cy5ctip2		40	197	cy5ctip2	30	107	cy5ctip2	79	206	cy5ctip2												42	359	cy3tle4	5
						54	389	cy5ctip2	19	161	cy3tle4	34	260	cy5ctip2		74	247	cy5ctip2	14	338	cy5ctip2	7	206	cy5ctip2		48	198	cy5ctip2	43	97	cy5ctip2	71	227	cy5ctip2												25	342	cy3tle4	1
						47	387	cy5ctip2	29	104	cy3tle4	41	269	cy5ctip2		69	242	cy5ctip2	9	338	cy5ctip2	17	200	cy5ctip2		52	188	cy5ctip2	62	108	cy5ctip2	71	220	cy5ctip2												30	348	cy3tle4	1
						35	381	cy5ctip2	30	160	cy3tle4	50	266	cy5ctip2		77	235	cy5ctip2	5	344	cy5ctip2	31	207	cy5ctip2		40	188	cy5ctip2	67	107	cy5ctip2	59	233	cy5ctip2												19	338	cy3tle4	5
						37	390	cy5ctip2	20	210	cy3tle4	40	254	cy5ctip2		76	231	cy5ctip2	3	346	cy5ctip2	34	211	cy5ctip2		38	176	cy5ctip2	68	159	cy5ctip2	77	232	cy5ctip2												73	333	cy3tle4	30
						23	387	cy5ctip2	16	206	cy3tle4	34	252	cy5ctip2		70	232	cy5ctip2	47	340	cy5ctip2	28	218	cy5ctip2		39	181	cy5ctip2	66	166	cy5ctip2	59	250	cy5ctip2												80	324	cy3tle4	22
						24	394	cy5ctip2	54	171	cy3tle4	37	247	cy5ctip2		62	233	cy5ctip2	43	335	cy5ctip2	25	221	cy5ctip2		26	183	cy5ctip2	71	170	cy5ctip2	44	192	cy5ctip2												80	318	cy3tle4	20
						22	396	cy5ctip2	53	163	cy3tle4	33	245	cy5ctip2		55	231	cy5ctip2	41	332	cy5ctip2	20	225	cy5ctip2		28	191	cy5ctip2	76	167	cy5ctip2	13	129	cy5ctip2												43	315	cy3tle4	15
						21	406	cy5ctip2	6	504	cy5ctip2	33	240	cy5ctip2		55	237	cy5ctip2	47	329	cy5ctip2	17	219	cy5ctip2		28	198	cy5ctip2	70	174	cy5ctip2	7	101	cy5ctip2												41	319	cy3tle4	19
						12	401	cy5ctip2	7	495	cy5ctip2	50	251	cy5ctip2		54	244	cy5ctip2	49	331	cy5ctip2	15	211	cy5ctip2		21	185	cy5ctip2	62	177	cy5ctip2	74	117	cy5ctip2												29	316	cy3tle4	29
						15	384	cy5ctip2	4	491	cy5ctip2	54	247	cy5ctip2		37	250	cy5ctip2	54	322	cy5ctip2	21	209	cy5ctip2		14	190	cy5ctip2	55	174	cy5ctip2	10	255	cy5ctip2												3	333	cy5ctip2	32
						16	381	cy5ctip2	4	486	cy5ctip2	60	259	cy5ctip2		43	248	cy5ctip2	56	326	cy5ctip2	21	213	cy5ctip2		10	191	cy5ctip2	48	184	cy5ctip2	13	250	cy5ctip2												8	359	cy5ctip2	41
						13	374	cy5ctip2	17	484	cy5ctip2	72	254	cy5ctip2		38	239	cy5ctip2	56	334	cy5ctip2	4	220	cy5ctip2		14	184	cy5ctip2	47	188	cy5ctip2	27	250	cy5ctip2												4	360	cy5ctip2	37
						8	375	cy5ctip2	13	482	cy5ctip2	78	255	cy5ctip2		42	237	cy5ctip2	57	339	cy5ctip2	4	223	cy5ctip2		6	181	cy5ctip2	57	189	cy5ctip2	31	238	cy5ctip2												18	355	cy5ctip2	27
						11	367	cy5ctip2	21	483	cy5ctip2	76	246	cy5ctip2		31	246	cy5ctip2	52	352	cy5ctip2	5	229	cy5ctip2		14	178	cy5ctip2	60	187	cy5ctip2	56	288	cy5ctip2												23	357	cy5ctip2	45
						17	365	cy5ctip2	23	493	cy5ctip2	76	239	cy5ctip2		28	242	cy5ctip2	60	353	cy5ctip2	11	228	cy5ctip2		7	174	cy5ctip2	69	186	cy5ctip2	58	268	cy5ctip2												21	365	cy5ctip2	50
						20	369	cy5ctip2	20	501	cy5ctip2	63	272	cy5ctip2		32	238	cy5ctip2	62	351	cy5ctip2	12	232	cy5ctip2		3	201	cy5ctip2	72	192	cy5ctip2	59	276	cy5ctip2												18	369	cy5ctip2	47
						25	369	cy5ctip2	28	496	cy5ctip2	74	269	cy5ctip2		27	254	cy5ctip2	65	344	cy5ctip2	9	238	cy5ctip2		3	207	cy5ctip2	76	188	cy5ctip2	69	268	cy5ctip2												10	373	cy5ctip2	48
						30	364	cy5ctip2	44	494	cy5ctip2	7	245	cy5ctip2		22	248	cy5ctip2	69	341	cy5ctip2	10	244	cy5ctip2		13	210	cy5ctip2	18	195	cy5ctip2	41	254	cy5ctip2												2	379	cy5ctip2	38
						21	358	cy5ctip2	52	506	cy5ctip2	7	237	cy5ctip2		18	252	cy5ctip2	75	349	cy5ctip2	18	251	cy5ctip2		18	202	cy5ctip2	18	198	cy5ctip2	47	268	cy5ctip2												5	385	cy5ctip2	62
						12	355	cy5ctip2	69	503	cy5ctip2	11	235	cy5ctip2		12	249	cy5ctip2	75	353	cy5ctip2	9	251	cy5ctip2		21	212	cy5ctip2	20	207	cy5ctip2	40	274	cy5ctip2												10	391	cy5ctip2	65
						8	352	cy5ctip2	65	499	cy5ctip2	24	231	cy5ctip2		3	260	cy5ctip2	75	343	cy5ctip2	10	259	cy5ctip2		13	216	cy5ctip2	38	186	cy5ctip2	31	289	cy5ctip2												12	396	cy5ctip2	63
						15	348	cy5ctip2	71	490	cy5ctip2	28	227	cy5ctip2		7	247	cy5ctip2	78	338	cy5ctip2	16	260	cy5ctip2		18	226	cy5ctip2	41	191	cy5ctip2	28	300	cy5ctip2												8	398	cy5ctip2	57
						26	350	cy5ctip2	55	487	cy5ctip2	41	221	cy5ctip2		3	243	cy5ctip2	74	336	cy5ctip2	46	238	cy5ctip2		22	222	cy5ctip2	47	196	cy5ctip2	10	365	cy5ctip2												5	405	cy5ctip2	73
						35	348	cy5ctip2	62	480	cy5ctip2	41	226	cy5ctip2		5	236	cy5ctip2	69	332	cy5ctip2	47	230	cy5ctip2		5	222	cy5ctip2	37	192	cy5ctip2	17	359	cy5ctip2												12	408	cy5ctip2	74
						52	357	cy5ctip2	58	478	cy5ctip2	44	232	cy5ctip2		10	239	cy5ctip2	70	326	cy5ctip2	35	230	cy5ctip2		5	216	cy5ctip2	36	197	cy5ctip2	31	356	cy5ctip2												19	408	cy5ctip2	76
						50	365	cy5ctip2	67	474	cy5ctip2	51	227	cy5ctip2		18	237	cy5ctip2	64	329	cy5ctip2	34	238	cy5ctip2		12	232	cy5ctip2	56	196	cy5ctip2	37	351	cy5ctip2												21	401	cy5ctip2	78
						55	366	cy5ctip2	76	464	cy5ctip2	70	150	cy5ctip2		22	242	cy5ctip2	77	323	cy5ctip2	69	230	cy5ctip2		28	230	cy5ctip2	48	201	cy5ctip2	42	361	cy5ctip2												28	400	cy5ctip2	78
						49	375	cy5ctip2	63	463	cy5ctip2	60	165	cy5ctip2		17	244	cy5ctip2	72	317	cy5ctip2	59	230	cy5ctip2		28	224	cy5ctip2	45	205	cy5ctip2	56	352	cy5ctip2												31	395	cy5ctip2	75
						54	377	cy5ctip2	45	469	cy5ctip2	61	161	cy5ctip2		20	231	cy5ctip2	61	321	cy5ctip2	64	222	cy5ctip2		76	241	cy5ctip2	64	199	cy5ctip2	77	345	cy5ctip2												23	389	cy5ctip2	69
						58	380	cy5ctip2	39	470	cy5ctip2	34	144	cy5ctip2		78	242	cy5ctip2	65	315	cy5ctip2	54	219	cy5ctip2		70	236	cy5ctip2	61	202	cy5ctip2	77	365	cy5ctip2												17	382	cy5ctip2	61
						50	383	cy5ctip2	34	480	cy5ctip2	40	159	cy5ctip2		69	223	cy5ctip2	57	314	cy5ctip2	47	217	cy5ctip2		68	222	cy5ctip2	63	206	cy5ctip2	53	336	cy5ctip2												13	378	cy5ctip2	56
						74	388	cy5ctip2	25	475	cy5ctip2	40	170	cy5ctip2		6	224	cy5ctip2	49	311	cy5ctip2	48	222	cy5ctip2		30	180	cy5ctip2	72	203	cy5ctip2	64	327	cy5ctip2												32	382	cy5ctip2	41
						61	391	cy5ctip2	22	472	cy5ctip2	43	175	cy5ctip2		10	223	cy5ctip2	50	320	cy5ctip2	47	209	cy5ctip2		4	248	cy5ctip2	78	198	cy5ctip2	25	329	cy5ctip2												35	378	cy5ctip2	45
						67	399	cy5ctip2	25	468	cy5ctip2	42	181	cy5ctip2		14	215	cy5ctip2	44	317	cy5ctip2	62	210	cy5ctip2		6	242	cy5ctip2	41	173	cy5ctip2	38	338	cy5ctip2												38	373	cy5ctip2	53
						73	398	cy5ctip2	40	458	cy5ctip2	54	172	cy5ctip2		18	219	cy5ctip2	41	322	cy5ctip2	70	250	cy5ctip2		16	238	cy5ctip2	70	211	cy5ctip2	29	340	cy5ctip2												30	371	cy5ctip2	59
						73	402	cy5ctip2	44	456	cy5ctip2	51	166	cy5ctip2		24	221	cy5ctip2	36	325	cy5ctip2	74	249	cy5ctip2		20	241	cy5ctip2	67	217	cy5ctip2	13	330	cy5ctip2												35	365	cy5ctip2	53
						68	365	cy5ctip2	45	453	cy5ctip2	29	171	cy5ctip2		32	225	cy5ctip2	25	327	cy5ctip2	78	254	cy5ctip2		24	243	cy5ctip2	66	221	cy5ctip2	15	320	cy5ctip2												36	355	cy5ctip2	53
						63	357	cy5ctip2	54	451	cy5ctip2	31	174	cy5ctip2		26	216	cy5ctip2	14	330	cy5ctip2	25	242	cy5ctip2		31	237	cy5ctip2	74	217	cy5ctip2	11	342	cy5ctip2												47	362	cy5ctip2	63
						37	337	cy5ctip2	54	447	cy5ctip2	30	180	cy5ctip2		33	213	cy5ctip2	15	326	cy5ctip2	25	233	cy5ctip2		34	234	cy5ctip2	78	214	cy5ctip2	5	323	cy5ctip2												53	358	cy5ctip2	72
						27	326	cy5ctip2	58	445	cy5ctip2	25	166	cy5ctip2		43	228	cy5ctip2	16	323	cy5ctip2	20	238	cy5ctip2		40	236	cy5ctip2	79	220	cy5ctip2	11	310	cy5ctip2												45	350	cy5ctip2	75
						21	331	cy5ctip2	66	443	cy5ctip2	17	173	cy5ctip2		45	221	cy5ctip2	10	322	cy5ctip2	33	196	cy5ctip2		37	239	cy5ctip2	63	230	cy5ctip2	6	302	cy5ctip2												40	349	cy5ctip2	75
						12	331	cy5ctip2	72	441	cy5ctip2	10	176	cy5ctip2		38	232	cy5ctip2	7	328	cy5ctip2	38	193	cy5ctip2		39	228	cy5ctip2	66	235	cy5ctip2	6	297	cy5ctip2												32	340	cy5ctip2	70
						3	327	cy5ctip2	71	452	cy5ctip2	20	178	cy5ctip2		51	224	cy5ctip2	4	334	cy5ctip2	39	199	cy5ctip2		56	240	cy5ctip2	67	239	cy5ctip2	11	288	cy5ctip2												23	348	cy5ctip2	78
						9	322	cy5ctip2	76	450	cy5ctip2	13	195	cy5ctip2		55	221	cy5ctip2	70	311	cy5ctip2	29	201	cy5ctip2		61	246	cy5ctip2	67	249	cy5ctip2	11	282	cy5ctip2												56	342	cy5ctip2	75
						15	318	cy5ctip2	34	445	cy5ctip2	12	203	cy5ctip2		50	213	cy5ctip2	72	306	cy5ctip2	39	209	cy5ctip2		64	242	cy5ctip2	68	259	cy5ctip2	25	277	cy5ctip2												62	338	cy5ctip2	78
						12	312	cy5ctip2	29	439	cy5ctip2	6	206	cy5ctip2		64	216	cy5ctip2	78	311	cy5ctip2	47	202	cy5ctip2		59	256	cy5ctip2	63	262	cy5ctip2	26	265	cy5ctip2												73	348	cy5ctip2	72
						7	302	cy5ctip2	25	440	cy5ctip2	12	208	cy5ctip2		58	210	cy5ctip2	78	313	cy5ctip2	53	207	cy5ctip2		60	260	cy5ctip2	68	269	cy5ctip2	9	267	cy5ctip2												69	350	cy5ctip2	75
						16	301	cy5ctip2	15	438	cy5ctip2	16	196	cy5ctip2		60	204	cy5ctip2	65	309	cy5ctip2	54	200	cy5ctip2		51	247	cy5ctip2	70	266	cy5ctip2	29	313	cy5ctip2												63	358	cy5ctip2	58
						12	297	cy5ctip2	22	435	cy5ctip2	12	216	cy5ctip2		65	210	cy5ctip2	58	304	cy5ctip2	55	195	cy5ctip2		48	253	cy5ctip2	64	273	cy5ctip2	44	302	cy5ctip2												70	364	cy5ctip2	62
						8	296	cy5ctip2	19	432	cy5ctip2	12	222	cy5ctip2		69	214	cy5ctip2	65	300	cy5ctip2	48	189	cy5ctip2		44	254	cy5ctip2	70	281	cy5ctip2	55	298	cy5ctip2												60	368	cy5ctip2	58
						9	288	cy5ctip2	26	431	cy5ctip2	8	224	cy5ctip2		43	212	cy5ctip2	75	291	cy5ctip2	31	188	cy5ctip2		35	249	cy5ctip2	67	285	cy5ctip2	59	321	cy5ctip2												57	373	cy5ctip2	51
						4	285	cy5ctip2	24	422	cy5ctip2	2	225	cy5ctip2		42	199	cy5ctip2	71	288	cy5ctip2	36	181	cy5ctip2		40	249	cy5ctip2	69	289	cy5ctip2	75	310	cy5ctip2												54	366	cy5ctip2	44
						4	278	cy5ctip2	29	420	cy5ctip2	3	216	cy5ctip2		49	205	cy5ctip2	63	289	cy5ctip2	41	179	cy5ctip2		42	262	cy5ctip2	67	299	cy5ctip2	59	311	cy5ctip2												65	373	cy5ctip2	48
						18	308	cy5ctip2	25	417	cy5ctip2	22	223	cy5ctip2		50	201	cy5ctip2	56	289	cy5ctip2	47	180	cy5ctip2		34	264	cy5ctip2	63	305	cy5ctip2	42	307	cy5ctip2												50	375	cy5ctip2	47
						23	315	cy5ctip2	35	429	cy5ctip2	30	217	cy5ctip2		47	197	cy5ctip2	53	296	cy5ctip2	51	175	cy5ctip2		27	259	cy5ctip2	70	308	cy5ctip2	47	318	cy5ctip2												46	378	cy5ctip2	48
						28	313	cy5ctip2	38	427	cy5ctip2	30	210	cy5ctip2		53	190	cy5ctip2	47	291	cy5ctip2	53	183	cy5ctip2		20	262	cy5ctip2	74	330	cy5ctip2	73	299	cy5ctip2												49	387	cy5ctip2	44
						25	305	cy5ctip2	40	434	cy5ctip2	31	205	cy5ctip2		57	190	cy5ctip2	41	289	cy5ctip2	56	183	cy5ctip2		17	252	cy5ctip2	58	335	cy5ctip2	70	285	cy5ctip2												44	390	cy5ctip2	39
						29	304	cy5ctip2	40	437	cy5ctip2	34	214	cy5ctip2		60	191	cy5ctip2	42	297	cy5ctip2	68	185	cy5ctip2		14	250	cy5ctip2	47	321	cy5ctip2	77	293	cy5ctip2												38	390	cy5ctip2	38
						36	304	cy5ctip2	51	430	cy5ctip2	37	194	cy5ctip2		67	193	cy5ctip2	47	299	cy5ctip2	71	179	cy5ctip2		26	272	cy5ctip2	50	320	cy5ctip2	74	282	cy5ctip2												48	393	cy5ctip2	34
						42	308	cy5ctip2	62	429	cy5ctip2	40	193	cy5ctip2		75	198	cy5ctip2	36	294	cy5ctip2	69	175	cy5ctip2		18	274	cy5ctip2	40	322	cy5ctip2	41	292	cy5ctip2												45	396	cy5ctip2	37
						47	316	cy5ctip2	71	426	cy5ctip2	39	202	cy5ctip2		78	204	cy5ctip2	38	303	cy5ctip2	61	174	cy5ctip2		16	278	cy5ctip2	42	336	cy5ctip2	51	186	cy5ctip2												48	406	cy5ctip2	37
						40	318	cy5ctip2	77	416	cy5ctip2	45	200	cy5ctip2		77	208	cy5ctip2	33	299	cy5ctip2	57	170	cy5ctip2		20	282	cy5ctip2	32	335	cy5ctip2	29	163	cy5ctip2												51	410	cy5ctip2	25
						34	315	cy5ctip2	71	414	cy5ctip2	42	205	cy5ctip2		77	213	cy5ctip2	29	297	cy5ctip2	75	168	cy5ctip2		25	286	cy5ctip2	27	330	cy5ctip2	33	159	cy5ctip2												56	406	cy5ctip2	22
						43	320	cy5ctip2	60	420	cy5ctip2	44	212	cy5ctip2		24	208	cy5ctip2	26	303	cy5ctip2	77	163	cy5ctip2		28	291	cy5ctip2	23	334	cy5ctip2	41	152	cy5ctip2												58	413	cy5ctip2	14
						44	329	cy5ctip2	54	414	cy5ctip2	51	215	cy5ctip2		28	206	cy5ctip2	30	311	cy5ctip2	70	204	cy5ctip2		34	285	cy5ctip2	23	330	cy5ctip2	11	163	cy5ctip2												62	413	cy5ctip2	7
						49	333	cy5ctip2	49	411	cy5ctip2	57	213	cy5ctip2		30	206	cy5ctip2	32	316	cy5ctip2	66	200	cy5ctip2		38	284	cy5ctip2	27	323	cy5ctip2	2	172	cy5ctip2												65	405	cy5ctip2	5
						62	338	cy5ctip2	54	408	cy5ctip2	59	201	cy5ctip2		36	202	cy5ctip2	25	314	cy5ctip2	66	190	cy5ctip2		44	279	cy5ctip2	9	327	cy5ctip2	71	182	cy5ctip2												64	398	cy5ctip2	1
						67	332	cy5ctip2	64	408	cy5ctip2	51	203	cy5ctip2		32	195	cy5ctip2	23	316	cy5ctip2	70	209	cy5ctip2		51	289	cy5ctip2	12	315	cy5ctip2	75	179	cy5ctip2												66	397	cy5ctip2	10
						73	330	cy5ctip2	61	404	cy5ctip2	55	189	cy5ctip2		23	195	cy5ctip2	24	309	cy5ctip2	70	214	cy5ctip2		62	289	cy5ctip2	9	308	cy5ctip2	72	169	cy5ctip2												64	393	cy5ctip2	5
						70	340	cy5ctip2	1	325	cy5ctip2	65	189	cy5ctip2		14	200	cy5ctip2	15	309	cy5ctip2	75	217	cy5ctip2		66	293	cy5ctip2	7	301	cy5ctip2	62	192	cy5ctip2												58	393	cy5ctip2	11
						77	341	cy5ctip2	17	323	cy5ctip2	67	198	cy5ctip2		14	207	cy5ctip2	6	311	cy5ctip2	62	162	cy5ctip2		72	296	cy5ctip2	7	294	cy5ctip2	49	203	cy5ctip2												71	393	cy5ctip2	18
						78	326	cy5ctip2	11	320	cy5ctip2	70	207	cy5ctip2		17	209	cy5ctip2	10	305	cy5ctip2	53	156	cy5ctip2		75	287	cy5ctip2	14	285	cy5ctip2	71	198	cy5ctip2												74	387	cy5ctip2	22
						73	323	cy5ctip2	4	312	cy5ctip2	77	208	cy5ctip2		5	211	cy5ctip2	6	299	cy5ctip2	51	160	cy5ctip2		69	278	cy5ctip2	24	291	cy5ctip2	70	212	cy5ctip2												59	382	cy5ctip2	19
						63	321	cy5ctip2	7	310	cy5ctip2	78	199	cy5ctip2		3	204	cy5ctip2	15	301	cy5ctip2	41	162	cy5ctip2		69	274	cy5ctip2	25	297	cy5ctip2	11	225	cy5ctip2												59	382	cy5ctip2	31
						58	324	cy5ctip2	10	305	cy5ctip2	78	190	cy5ctip2		2	187	cy5ctip2	14	293	cy5ctip2	38	157	cy5ctip2		74	269	cy5ctip2	35	300	cy5ctip2	20	232	cy5ctip2												67	382	cy5ctip2	27
						60	312	cy5ctip2	9	299	cy5ctip2	68	216	cy5ctip2		13	196	cy5ctip2	9	289	cy5ctip2	34	162	cy5ctip2		63	276	cy5ctip2	41	298	cy5ctip2	38	317	cy5ctip2												70	374	cy5ctip2	9
						71	311	cy5ctip2	7	289	cy5ctip2	74	214	cy5ctip2		15	191	cy5ctip2	9	281	cy5ctip2	34	167	cy5ctip2		69	263	cy5ctip2	37	296	cy5ctip2	61	242	cy5ctip2												79	373	cy5ctip2	3
						80	317	cy5ctip2	0	280	cy5ctip2	76	214	cy5ctip2		15	187	cy5ctip2	15	286	cy5ctip2	29	167	cy5ctip2		73	256	cy5ctip2	53	304	cy5ctip2	67	207	cy5ctip2												77	378	cy5ctip2	0
						74	307	cy5ctip2	1	269	cy5ctip2	71	227	cy5ctip2		22	183	cy5ctip2	21	293	cy5ctip2	23	173	cy5ctip2		78	277	cy5ctip2	55	310	cy5ctip2	76	89	cy5ctip2												79	384	cy5ctip2	30
						65	298	cy5ctip2	5	254	cy5ctip2	67	226	cy5ctip2		33	186	cy5ctip2	21	288	cy5ctip2	11	172	cy5ctip2		12	308	cy5ctip2	50	293	cy5ctip2	2	222	cy5ctip2												78	365	cy5ctip2	25
						74	295	cy5ctip2	3	241	cy5ctip2	60	224	cy5ctip2		27	189	cy5ctip2	25	288	cy5ctip2	15	165	cy5ctip2		16	306	cy5ctip2	55	292	cy5ctip2	40	234	cy5ctip2												79	352	cy5ctip2	13
						61	301	cy5ctip2	39	336	cy5ctip2	62	215	cy5ctip2		48	184	cy5ctip2	29	288	cy5ctip2	21	162	cy5ctip2		17	302	cy5ctip2	58	288	cy5ctip2	45	169	cy5ctip2												18	423	cy5ctip2	12
						60	305	cy5ctip2	48	318	cy5ctip2	63	233	cy5ctip2		54	179	cy5ctip2	23	284	cy5ctip2	17	159	cy5ctip2		29	308	cy5ctip2	53	284	cy5ctip2	32	175	cy5ctip2												26	413	cy5ctip2	21
						48	301	cy5ctip2	47	322	cy5ctip2	60	235	cy5ctip2		46	177	cy5ctip2	27	278	cy5ctip2	7	159	cy5ctip2		38	307	cy5ctip2	46	276	cy5ctip2	27	167	cy5ctip2												32	410	cy5ctip2	73
						42	297	cy5ctip2	41	318	cy5ctip2	23	209	cy5ctip2		50	176	cy5ctip2	24	272	cy5ctip2	4	170	cy5ctip2		37	316	cy5ctip2	44	281	cy5ctip2	72	255	cy5ctip2												36	403	cy5ctip2	78
						40	293	cy5ctip2	36	312	cy5ctip2	68	253	cy5ctip2		50	169	cy5ctip2	20	275	cy5ctip2	10	152	cy5ctip2		25	322	cy5ctip2	34	280	cy5ctip2	78	244	cy5ctip2												14	413	cy5ctip2	60
						34	291	cy5ctip2	33	304	cy5ctip2	5	253	cy5ctip2		63	177	cy5ctip2	11	277	cy5ctip2	11	141	cy5ctip2		16	319	cy5ctip2	38	277	cy5ctip2	80	259	cy5ctip2												8	415	cy5ctip2	67
						29	291	cy5ctip2	33	299	cy5ctip2	65	173	cy5ctip2		63	185	cy5ctip2	15	270	cy5ctip2	15	145	cy5ctip2		12	328	cy5ctip2	31	277	cy5ctip2	79	275	cy5ctip2												5	421	cy5ctip2	9
						34	288	cy5ctip2	27	300	cy5ctip2	69	172	cy5ctip2		68	179	cy5ctip2	8	269	cy5ctip2	24	145	cy5ctip2		4	330	cy5ctip2	28	277	cy5ctip2	64	361	cy5ctip2												1	424	cy5ctip2	22
						36	283	cy5ctip2	20	303	cy5ctip2	30	195	cy5ctip2		64	173	cy5ctip2	3	265	cy5ctip2	30	150	cy5ctip2		4	341	cy5ctip2	23	265	cy5ctip2	3	243	cy5ctip2												41	429	cy5ctip2	44
						42	285	cy5ctip2	41	297	cy5ctip2	7	187	cy5ctip2		73	173	cy5ctip2	14	265	cy5ctip2	28	144	cy5ctip2		22	336	cy5ctip2	28	262	cy5ctip2	68	145	cy5ctip2												46	426	cy5ctip2	59
						47	280	cy5ctip2	41	301	cy5ctip2	49	243	cy5ctip2		77	181	cy5ctip2	8	263	cy5ctip2	25	139	cy5ctip2		26	333	cy5ctip2	35	264	cy5ctip2	7	142	cy5ctip2												54	424	cy5ctip2	57
						53	276	cy5ctip2	51	301	cy5ctip2	74	234	cy5ctip2		79	186	cy5ctip2	12	259	cy5ctip2	17	134	cy5ctip2		30	335	cy5ctip2	42	262	cy5ctip2	7	168	cy5ctip2												62	424	cy5ctip2	66
						59	282	cy5ctip2	50	311	cy5ctip2	42	118	cy5ctip2		75	188	cy5ctip2	16	258	cy5ctip2	20	130	cy5ctip2		30	328	cy5ctip2	42	260	cy5ctip2	12	217	cy5ctip2												62	417	cy5ctip2	75
						57	287	cy5ctip2	62	317	cy5ctip2	35	132	cy5ctip2		79	170	cy5ctip2	16	264	cy5ctip2	17	125	cy5ctip2		34	345	cy5ctip2	49	261	cy5ctip2	37	195	cy5ctip2												71	411	cy5ctip2	76
						61	290	cy5ctip2	66	330	cy5ctip2	70	110	cy5ctip2		78	165	cy5ctip2	40	281	cy5ctip2	16	123	cy5ctip2		41	340	cy5ctip2	51	265	cy5ctip2	41	205	cy5ctip2												76	418	cy5ctip2	75
						52	293	cy5ctip2	79	311	cy5ctip2	66	126	cy5ctip2		78	160	cy5ctip2	36	276	cy5ctip2	3	124	cy5ctip2		48	340	cy5ctip2	49	255	cy5ctip2	57	157	cy5ctip2												79	414	cy5ctip2	67
						49	292	cy5ctip2	73	307	cy5ctip2	2	149	cy5ctip2		73	163	cy5ctip2	36	272	cy5ctip2	3	124	cy5ctip2		62	328	cy5ctip2	44	248	cy5ctip2	78	137	cy5ctip2												76	407	cy5ctip2	52
						67	280	cy5ctip2	71	303	cy5ctip2	6	136	cy5ctip2		66	161	cy5ctip2	32	260	cy5ctip2	6	128	cy5ctip2		63	318	cy5ctip2	55	246	cy5ctip2	80	190	cy5ctip2												74	426	cy5ctip2	40
						71	286	cy5ctip2	75	301	cy5ctip2	26	133	cy5ctip2		67	168	cy5ctip2	38	263	cy5ctip2	1	130	cy5ctip2		73	316	cy5ctip2	23	254	cy5ctip2	20	245	cy5ctip2												73	437	cy5ctip2	37
						75	286	cy5ctip2	66	295	cy5ctip2	19	123	cy5ctip2		61	162	cy5ctip2	45	263	cy5ctip2	3	134	cy5ctip2		68	332	cy5ctip2	22	247	cy5ctip2	9	202	cy5ctip2												61	436	cy5ctip2	34
						77	279	cy5ctip2	63	306	cy5ctip2	26	302	cy5ctip2		58	172	cy5ctip2	46	272	cy5ctip2	3	146	cy5ctip2		55	327	cy5ctip2	15	247	cy5ctip2	46	286	cy5ctip2												18	449	cy5ctip2	32
						80	278	cy5ctip2	58	306	cy5ctip2	43	310	cy5ctip2		68	153	cy5ctip2	51	276	cy5ctip2	47	154	cy5ctip2		53	314	cy5ctip2	8	245	cy5ctip2	19	297	cy5ctip2												21	464	cy5ctip2	4
						65	277	cy5ctip2	58	298	cy5ctip2	52	306	cy5ctip2		64	159	cy5ctip2	52	282	cy5ctip2	46	145	cy5ctip2		57	306	cy5ctip2	1	249	cy5ctip2	55	328	cy5ctip2												74	472	cy5ctip2	16
						58	272	cy5ctip2	64	291	cy5ctip2	42	291	cy5ctip2		73	156	cy5ctip2	60	280	cy5ctip2	51	146	cy5ctip2		38	326	cy5ctip2	0	257	cy5ctip2	62	303	cy5ctip2												57	444	cy5ctip2	16
						49	269	cy5ctip2	60	287	cy5ctip2	44	287	cy5ctip2		79	150	cy5ctip2	59	273	cy5ctip2	35	153	cy5ctip2		33	361	cy5ctip2	6	267	cy5ctip2	22	310	cy5ctip2												48	445	cy5ctip2	5
						56	267	cy5ctip2	64	283	cy5ctip2	53	280	cy5ctip2		36	179	cy5ctip2	67	271	cy5ctip2	34	139	cy5ctip2		28	362	cy5ctip2	12	238	cy5ctip2	9	353	cy5ctip2												44	439	cy5ctip2	10
						49	264	cy5ctip2	73	290	cy5ctip2	64	282	cy5ctip2		30	174	cy5ctip2	74	271	cy5ctip2	39	137	cy5ctip2		21	362	cy5ctip2	10	232	cy5ctip2	35	328	cy5ctip2												37	439	cy5ctip2	4
						59	262	cy5ctip2	76	292	cy5ctip2	56	296	cy5ctip2		38	174	cy5ctip2	76	282	cy5ctip2	35	130	cy5ctip2		20	352	cy5ctip2	5	234	cy5ctip2	17	266	cy5ctip2												32	451	cy5ctip2	40
						52	259	cy5ctip2	77	280	cy5ctip2	65	307	cy5ctip2		36	168	cy5ctip2	75	251	cy5ctip2	29	132	cy5ctip2		68	374	cy5ctip2	21	229	cy5ctip2	3	264	cy5ctip2												27	455	cy5ctip2	45
						58	255	cy5ctip2	76	268	cy5ctip2	74	302	cy5ctip2		41	167	cy5ctip2	72	253	cy5ctip2	31	122	cy5ctip2		71	366	cy5ctip2	22	225	cy5ctip2	41	244	cy5ctip2												36	461	cy5ctip2	34
						51	250	cy5ctip2	55	276	cy5ctip2	67	296	cy5ctip2		44	161	cy5ctip2	67	250	cy5ctip2	25	122	cy5ctip2		53	362	cy5ctip2	21	238	cy5ctip2	36	267	cy5ctip2												32	469	cy5ctip2	30
						54	246	cy5ctip2	54	283	cy5ctip2	72	290	cy5ctip2		50	159	cy5ctip2	57	250	cy5ctip2	25	119	cy5ctip2		65	356	cy5ctip2	27	238	cy5ctip2	39	283	cy5ctip2												30	479	cy5ctip2	36
						54	243	cy5ctip2	64	272	cy5ctip2	4	303	cy5ctip2		53	161	cy5ctip2	63	247	cy5ctip2	18	115	cy5ctip2		2	304	cy5ctip2	40	238	cy5ctip2	33	274	cy5ctip2												33	484	cy5ctip2	42
						64	253	cy5ctip2	45	283	cy5ctip2	11	310	cy5ctip2		59	154	cy5ctip2	61	240	cy5ctip2	36	118	cy5ctip2		7	297	cy5ctip2	45	238	cy5ctip2	20	284	cy5ctip2												30	486	cy5ctip2	52
						68	250	cy5ctip2	38	279	cy5ctip2	17	297	cy5ctip2		49	148	cy5ctip2	53	244	cy5ctip2	44	122	cy5ctip2		12	286	cy5ctip2	40	233	cy5ctip2	34	260	cy5ctip2												30	492	cy5ctip2	68
						61	245	cy5ctip2	43	274	cy5ctip2	27	334	cy5ctip2		45	151	cy5ctip2	47	240	cy5ctip2	42	132	cy5ctip2		3	286	cy5ctip2	42	221	cy5ctip2	54	260	cy5ctip2												33	498	cy5ctip2	72
						67	237	cy5ctip2	31	287	cy5ctip2	28	354	cy5ctip2		45	142	cy5ctip2	45	243	cy5ctip2	51	139	cy5ctip2		3	270	cy5ctip2	46	217	cy5ctip2	57	255	cy5ctip2												39	496	cy5ctip2	68
						59	235	cy5ctip2	27	287	cy5ctip2	27	365	cy5ctip2		50	142	cy5ctip2	47	250	cy5ctip2	52	133	cy5ctip2		4	262	cy5ctip2	54	218	cy5ctip2	63	260	cy5ctip2												43	488	cy5ctip2	59
						62	230	cy5ctip2	30	274	cy5ctip2	70	395	cy5ctip2		38	153	cy5ctip2	36	251	cy5ctip2	49	126	cy5ctip2		46	323	cy5ctip2	59	222	cy5ctip2															44	482	cy5ctip2	68
						59	223	cy5ctip2	23	274	cy5ctip2	77	377	cy5ctip2		36	146	cy5ctip2	35	244	cy5ctip2	49	119	cy5ctip2					59	213	cy5ctip2															44	475	cy5ctip2	73
						52	219	cy5ctip2	26	265	cy5ctip2	75	357	cy5ctip2		30	144	cy5ctip2	24	252	cy5ctip2	55	122	cy5ctip2					32	216	cy5ctip2															51	461	cy5ctip2	76
						58	213	cy5ctip2	22	263	cy5ctip2	48	332	cy5ctip2		34	134	cy5ctip2	26	250	cy5ctip2	66	119	cy5ctip2					25	216	cy5ctip2															45	459	cy5ctip2	65
						57	201	cy5ctip2	15	264	cy5ctip2	52	317	cy5ctip2		29	127	cy5ctip2	27	246	cy5ctip2	70	120	cy5ctip2					16	216	cy5ctip2															50	452	cy5ctip2	57
						64	194	cy5ctip2	10	269	cy5ctip2	38	305	cy5ctip2		18	135	cy5ctip2	24	242	cy5ctip2	65	115	cy5ctip2					5	209	cy5ctip2															35	544	cy5ctip2	41
						73	208	cy5ctip2	9	282	cy5ctip2	22	309	cy5ctip2		22	144	cy5ctip2	17	242	cy5ctip2	63	128	cy5ctip2					5	219	cy5ctip2															61	556	cy5ctip2	41
						66	217	cy5ctip2	14	287	cy5ctip2	26	289	cy5ctip2		26	153	cy5ctip2	21	247	cy5ctip2	66	130	cy5ctip2					1	221	cy5ctip2															53	559	cy5ctip2	45
						76	215	cy5ctip2	16	281	cy5ctip2	10	286	cy5ctip2		31	160	cy5ctip2	19	250	cy5ctip2	67	136	cy5ctip2					9	223	cy5ctip2															54	529	cy5ctip2	52
						72	218	cy5ctip2	34	256	cy5ctip2	6	278	cy5ctip2		30	167	cy5ctip2	11	251	cy5ctip2	60	135	cy5ctip2					14	209	cy5ctip2															46	518	cy5ctip2	30
						78	221	cy5ctip2	29	256	cy5ctip2	47	273	cy5ctip2		24	171	cy5ctip2	10	249	cy5ctip2	59	143	cy5ctip2					6	200	cy5ctip2															47	513	cy5ctip2	36
						78	238	cy5ctip2	38	252	cy5ctip2	67	267	cy5ctip2		18	175	cy5ctip2	5	251	cy5ctip2	58	152	cy5ctip2					3	196	cy5ctip2															38	514	cy5ctip2	62
						69	230	cy5ctip2	42	253	cy5ctip2	77	281	cy5ctip2		16	171	cy5ctip2	2	257	cy5ctip2	62	147	cy5ctip2					0	192	cy5ctip2															35	506	cy5ctip2	69
						74	227	cy5ctip2	42	262	cy5ctip2	45	297	cy5ctip2		10	178	cy5ctip2	0	244	cy5ctip2	65	149	cy5ctip2					32	238	cy5ctip2															21	524	cy5ctip2	73
						76	264	cy5ctip2	52	264	cy5ctip2	5	369	cy5ctip2		8	171	cy5ctip2	9	240	cy5ctip2	64	154	cy5ctip2					79	368	cy5ctip2															15	513	cy5ctip2	65
						73	260	cy5ctip2	57	262	cy5ctip2	14	369	cy5ctip2		10	167	cy5ctip2	10	230	cy5ctip2	70	156	cy5ctip2					19	344	cy5ctip2															4	519	cy5ctip2	57
						68	271	cy5ctip2	61	245	cy5ctip2	7	327	cy5ctip2		9	157	cy5ctip2	6	223	cy5ctip2	77	153	cy5ctip2					10	341	cy5ctip2															19	501	cy5ctip2	2
						64	265	cy5ctip2	58	237	cy5ctip2	77	318	cy5ctip2		0	166	cy5ctip2	13	221	cy5ctip2	75	150	cy5ctip2																						23	501	cy5ctip2	2
						21	278	cy5ctip2	68	252	cy5ctip2	70	313	cy5ctip2		0	173	cy5ctip2	23	219	cy5ctip2	79	145	cy5ctip2																						21	495	cy5ctip2	15
						25	265	cy5ctip2	78	250	cy5ctip2	38	320	cy5ctip2		23	162	cy5ctip2	26	220	cy5ctip2	74	139	cy5ctip2																						13	494	cy5ctip2	15
						20	265	cy5ctip2	75	239	cy5ctip2	57	287	cy5ctip2		19	156	cy5ctip2	23	233	cy5ctip2	77	134	cy5ctip2																						15	483	cy5ctip2	6
						11	267	cy5ctip2	70	226	cy5ctip2	33	296	cy5ctip2		15	147	cy5ctip2	33	236	cy5ctip2	74	129	cy5ctip2																						7	468	cy5ctip2	24
						7	260	cy5ctip2	68	220	cy5ctip2	14	257	cy5ctip2		13	152	cy5ctip2	35	234	cy5ctip2	79	126	cy5ctip2																						5	463	cy5ctip2	18
						13	258	cy5ctip2	47	242	cy5ctip2					11	141	cy5ctip2	38	221	cy5ctip2	63	180	cy5ctip2																						9	459	cy5ctip2	24
						18	256	cy5ctip2	34	239	cy5ctip2					3	144	cy5ctip2	50	226	cy5ctip2	76	198	cy5ctip2																						74	517	cy5ctip2	21
						23	254	cy5ctip2	28	241	cy5ctip2					0	155	cy5ctip2	56	220	cy5ctip2	26	191	cy5ctip2																						69	505	cy5ctip2	21
						27	259	cy5ctip2	17	237	cy5ctip2					56	143	cy5ctip2	57	223	cy5ctip2	23	185	cy5ctip2																						63	509	cy5ctip2	8
						34	258	cy5ctip2	5	240	cy5ctip2					65	144	cy5ctip2	51	233	cy5ctip2	13	185	cy5ctip2																						67	496	cy5ctip2	2
						39	254	cy5ctip2	8	250	cy5ctip2					70	143	cy5ctip2	66	239	cy5ctip2	17	189	cy5ctip2																						62	485	cy5ctip2	2
						35	251	cy5ctip2	8	234	cy5ctip2					28	125	cy5ctip2	74	237	cy5ctip2	35	144	cy5ctip2																						54	475	cy5ctip2	24
						27	249	cy5ctip2	16	224	cy5ctip2					27	122	cy5ctip2	69	232	cy5ctip2	39	150	cy5ctip2																						63	473	cy5ctip2	23
						42	242	cy5ctip2	23	225	cy5ctip2					18	122	cy5ctip2	63	232	cy5ctip2	22	153	cy5ctip2																						54	468	cy5ctip2	51
						38	241	cy5ctip2	32	212	cy5ctip2					9	125	cy5ctip2	78	232	cy5ctip2	24	160	cy5ctip2																						63	465	cy5ctip2	56
						35	230	cy5ctip2	40	215	cy5ctip2					4	131	cy5ctip2	74	227	cy5ctip2	14	150	cy5ctip2																						62	456	cy5ctip2	65
						29	234	cy5ctip2	42	206	cy5ctip2					9	115	cy5ctip2	78	224	cy5ctip2	16	148	cy5ctip2																						67	456	cy5ctip2	68
						28	241	cy5ctip2	58	210	cy5ctip2					62	123	cy5ctip2	78	219	cy5ctip2	70	111	cy5ctip2																						75	462	cy5ctip2	72
						23	239	cy5ctip2	60	198	cy5ctip2					68	120	cy5ctip2	70	217	cy5ctip2	76	111	cy5ctip2																						80	498	cy5ctip2	74
						11	238	cy5ctip2	59	226	cy5ctip2					51	110	cy5ctip2	63	212	cy5ctip2	65	109	cy5ctip2																						77	540	cy5ctip2	56
						12	233	cy5ctip2	56	221	cy5ctip2					41	113	cy5ctip2	71	209	cy5ctip2	55	112	cy5ctip2																						47	500	cy5ctip2	74
						17	228	cy5ctip2	12	179	cy5ctip2					44	116	cy5ctip2	74	205	cy5ctip2	52	113	cy5ctip2																						4	435	cy5ctip2	64
						6	226	cy5ctip2	14	202	cy5ctip2					31	106	cy5ctip2	10	205	cy5ctip2	40	114	cy5ctip2																						5	428	cy5ctip2	19
						12	222	cy5ctip2	15	217	cy5ctip2					42	101	cy5ctip2	6	201	cy5ctip2	28	93	cy5ctip2																						8	438	cy5ctip2	9
						4	219	cy5ctip2	21	210	cy5ctip2					42	94	cy5ctip2	8	191	cy5ctip2	51	68	cy5ctip2																						15	438	cy5ctip2	18
						50	227	cy5ctip2	6	221	cy5ctip2					49	91	cy5ctip2	14	186	cy5ctip2	49	88	cy5ctip2																						30	424	cy5ctip2	39
						42	229	cy5ctip2	3	229	cy5ctip2					78	106	cy5ctip2	7	183	cy5ctip2	10	102	cy5ctip2																						35	424	cy5ctip2	48
						9	247	cy5ctip2	41	226	cy5ctip2					77	116	cy5ctip2	3	187	cy5ctip2	11	133	cy5ctip2																						24	541	cy5ctip2	9
						4	251	cy5ctip2	29	233	cy5ctip2					19	92	cy5ctip2	1	194	cy5ctip2	70	165	cy5ctip2																						30	438	cy5ctip2	45
						33	214	cy5ctip2	23	401	cy5ctip2					3	96	cy5ctip2	1	179	cy5ctip2	75	156	cy5ctip2																						50	333	cy5ctip2	28
						33	206	cy5ctip2	14	406	cy5ctip2					42	186	cy5ctip2	16	194	cy5ctip2	49	165	cy5ctip2																						23	324	cy5ctip2	35
						35	210	cy5ctip2	4	394	cy5ctip2								20	201	cy5ctip2	19	242	cy5ctip2																						41	314	cy5ctip2	49
						41	201	cy5ctip2	6	389	cy5ctip2								25	201	cy5ctip2	63	235	cy5ctip2																						20	296	cy5ctip2	70
						46	211	cy5ctip2	14	387	cy5ctip2								28	195	cy5ctip2	77	243	cy5ctip2																						22	285	cy5ctip2	73
						26	202	cy5ctip2	24	370	cy5ctip2								23	190	cy5ctip2	56	244	cy5ctip2																						37	278	cy5ctip2	54
						15	205	cy5ctip2	21	366	cy5ctip2								34	210	cy5ctip2	52	235	cy5ctip2																						60	296	cy5ctip2	69
						15	188	cy5ctip2	13	369	cy5ctip2								30	207	cy5ctip2	39	232	cy5ctip2																						58	310	cy5ctip2	5
						6	197	cy5ctip2	11	363	cy5ctip2								34	198	cy5ctip2	34	219	cy5ctip2																						77	331	cy5ctip2	23
						4	203	cy5ctip2	7	365	cy5ctip2								40	192	cy5ctip2	76	207	cy5ctip2																						70	338	cy5ctip2	50
						75	166	cy5ctip2	7	373	cy5ctip2								44	205	cy5ctip2	37	271	cy5ctip2																						19	339	cy5ctip2	60
						54	184	cy5ctip2	7	359	cy5ctip2								41	209	cy5ctip2	37	271	cy5ctip2																						14	341	cy5ctip2	38
						36	186	cy5ctip2	32	346	cy5ctip2								49	213	cy5ctip2	11	278	cy5ctip2																						8	352	cy5ctip2
						43	162	cy5ctip2	29	356	cy5ctip2								50	203	cy5ctip2	65	142	cy5ctip2																						7	507	cy5ctip2
						17	159	cy5ctip2	46	353	cy5ctip2								60	201	cy5ctip2	70	144	cy5ctip2																						2	495	cy5ctip2
						70	138	cy5ctip2	52	351	cy5ctip2								65	202	cy5ctip2	45	140	cy5ctip2																						71	445	cy5ctip2
						53	131	cy5ctip2	53	369	cy5ctip2								68	192	cy5ctip2	38	147	cy5ctip2
						41	134	cy5ctip2	56	367	cy5ctip2								75	194	cy5ctip2	45	174	cy5ctip2
						33	141	cy5ctip2	63	378	cy5ctip2								79	189	cy5ctip2	22	167	cy5ctip2
						11	131	cy5ctip2	78	377	cy5ctip2								79	185	cy5ctip2	5	163	cy5ctip2
									72	392	cy5ctip2								78	177	cy5ctip2	62	138	cy5ctip2
									67	398	cy5ctip2								61	189	cy5ctip2	11	145	cy5ctip2
									48	384	cy5ctip2								57	194	cy5ctip2	13	160	cy5ctip2
									42	400	cy5ctip2								50	190	cy5ctip2	18	230	cy5ctip2
									32	386	cy5ctip2								52	188	cy5ctip2	57	223	cy5ctip2
									29	381	cy5ctip2								46	186	cy5ctip2	51	214	cy5ctip2
									34	379	cy5ctip2								42	186	cy5ctip2	35	243	cy5ctip2
									66	349	cy5ctip2								37	185	cy5ctip2	37	186	cy5ctip2
									66	355	cy5ctip2								29	185	cy5ctip2
									54	344	cy5ctip2								27	181	cy5ctip2
									50	340	cy5ctip2								30	175	cy5ctip2
									38	365	cy5ctip2								14	177	cy5ctip2
																			40	178	cy5ctip2
																			52	179	cy5ctip2
																			49	174	cy5ctip2
																			52	171	cy5ctip2
																			49	168	cy5ctip2
																			54	163	cy5ctip2
																			56	158	cy5ctip2
																			50	153	cy5ctip2
																			53	150	cy5ctip2
																			72	155	cy5ctip2
																			69	162	cy5ctip2
																			77	157	cy5ctip2
																			79	164	cy5ctip2
																			76	172	cy5ctip2
																			68	171	cy5ctip2
																			68	186	cy5ctip2
																			69	178	cy5ctip2
																			61	176	cy5ctip2
																			61	183	cy5ctip2
																			34	166	cy5ctip2
																			28	162	cy5ctip2
																			13	169	cy5ctip2
																			20	167	cy5ctip2
																			19	160	cy5ctip2
																			21	150	cy5ctip2
																			5	151	cy5ctip2
																			1	153	cy5ctip2
																			2	166	cy5ctip2
																			9	168	cy5ctip2
																			29	154	cy5ctip2
																			40	158	cy5ctip2
																			68	146	cy5ctip2
																			38	135	cy5ctip2
																			32	137	cy5ctip2
																			17	143	cy5ctip2
																			25	122	cy5ctip2
																			34	114	cy5ctip2
																			64	116	cy5ctip2
																			53	122	cy5ctip2
																			56	140	cy5ctip2
																			43	167	cy5ctip2
																			19	191	cy5ctip2
																			46	197	cy5ctip2
																			64	266	cy5ctip2
																			72	263	cy5ctip2
																			52	257	cy5ctip2
																			54	266	cy5ctip2
[truncated: 14 more columns]

## Sheet: Figure 2
Figure 2b
E15 stem cells
	ctrl_lat_sox2	cko_lat_sox2	ctrl_lat_tbr2	cko_lat_tbr2	ctrl_med_sox2	cko_med_sox2	ctrl_med_tbr2	cko_med_tbr2
	153	147	98	108	170	66	96	14
	145	167	91	94	138	56	97	8
	129	144	87	70	136	69	75	8
	127	134	83	88	124	32	63	12
Figure 2d
pyknotic nuclei
	ctrl_lateral_pyk	ctrl_medial_pyk	cko_lateral_pyk	cko_medial_pyk
	2	2	3	49
	1	2	1	60
	1	0	2	55
	1	0	3	61
Figure 2e
Ino80 ddRT-PCR
	e11_lat	e11_med	e13_lat	e13_med	e15_lat	e15_med
	0.270153	0.248434	0.262295	0.279904	0.275591	0.281532
	0.258242	0.278894	0.282353	0.285354	0.251216	0.274621
	0.261317	0.242373	0.280749	0.260388	0.276551	0.294017
	0.212471	0.226611			0.269168	0.258303

## Sheet: Figure 3
Figure 3b
ddPCR
	Ano3				Eda2r				Pvt1
	ctrl	cKO-E			ctrl	cKO-E			ctrl	cKO-E
	0.0021	0.049			0.009	0.155			0.0046	0.0109
	0.0014	0.041			0.0065	0.16			0.005	0.0132
	0.0013	0.045			0.0107	0.162			0.0061	0.0162
	0.0023	0.048			0.0085	0.152			0.0049	0.0124
	0.0033	0.055			0.0112	0.155			0.0069	0.01
Figure 3e
p53-positive nuclei
	ctrl_lateral_p53	ctrl_medial_p53	cko_lateral_p53	cko_medial_p53
	2	2	1	36
	1	3	2	44
	1	1	2	34
	1	3	4	44
Figure 3f
Activated microglia
	ctrl_med	ctrl_lat	cko_med	cko_lat
	0	0	17	2
	0	0	11	0
	1	0	15	0
	0	1	21	1

## Sheet: Figure 4
Figure 4a
pKAP1+ nuclei
	ctrl_lat	ctrl_med	Ino80_lat	Ino80_med
	0	0	0	15
	0	1	2	11
	0	0	0	12
Figure 4e
HR/NHEJ Ratio
	ctrl	cKO-E
	0.771613	0.257732
	0.876923	0.37
	0.85	0.284314
	0.979798	0.383721
		0.274725

## Sheet: Figure 5
Figure 5b
Cortical Area	ctrl	cKO-E	dKO-E		Cortical Thickness	ctrl	cKO-E	dKO-E		Mediolateral Extent	ctrl	cKO-E	dKO-E
	7.12063	4.92321	7.17495			0.518121	0.383893	0.427517			4.3094	1.9953	3.75638
	7.40703	4.76025	7.04656			0.480537	0.424161	0.447651			4.45772	1.91678	3.89732
	7.51567	4.91827	7.17001			0.434899	0.37047	0.473154			3.88792	1.97383	4.19866
	7.31321	5.0911	7.56999			0.444966	0.358389	0.478523			3.78725	2.23691	4.04161
	7.68356
	7.65393
Figure 5d
E15 stem cells
	ctrl_lat_sox2	cko_lat_sox2	dko_lat_sox2		ctrl_med_sox2	cko_med_sox2	dko_med_sox2
	153	147	144		170	66	127
	145	167	160		138	56	145
	129	144	138		136	69	132
	127	134			124	32
	ctrl_lat_tbr2	cko_lat_tbr2	dko_lat_tbr2		ctrl_med_tbr2	cko_med_tbr2	dko_med_tbr2
	98	108	96		96	14	64
	91	94	105		97	8	80
	87	70	94		75	8	77
	83	88			63	12

## Sheet: Figure 6
Figure 6e	E12.5 Control																E12.5 cKO-E															Figure 6f	E15.5 Ctrl																E15.5 cKO-E
	Replicate 1					Replicate 2					Replicate 3						Replicate 1					Replicate 2					Replicate 3						Replicate 1					Replicate 2					Replicate 3						Replicate 1
	DAPI	NEUROG2	CC3	Closest coordinate along mediolateral axis		DAPI	NEUROG2	CC3	Closest coordinate along mediolateral axis		DAPI	NEUROG2	CC3	Closest coordinate along mediolateral axis			DAPI	NEUROG2	CC3	Closest coordinate along mediolateral axis		DAPI	NEUROG2	CC3	Closest coordinate along mediolateral axis		DAPI	NEUROG2	CC3	Closest coordinate along mediolateral axis			DAPI	NEUROG2	CC3	Closest coordinate along mediolateral axis		DAPI	NEUROG2	CC3	Closest coordinate along mediolateral axis		DAPI	NEUROG2	CC3	Closest coordinate along mediolateral axis			DAPI
	53	8	18	580		78	11	23	536		47	45	46	391			65	5	59	521		55	10	25	494		136	24	34	484			42	7	28	512		64	15	26	728		26	25	24	514			45
	54	9	21	579		86	12	23	535		34	65	50	387			56	8	25	529		88	8	28	494		105	20	27	483			49	9	24	512		57	14	24	728		24	14	26	514			46
	50	9	21	578		78	9	22	534		53	24	40	383			66	12	33	529		48	10	12	494		99	27	47	482			32	10	32	512		47	10	16	728		27	24	29	514			59
	44	11	25	577		87	11	20	533		51	24	40	381			68	8	31	521		24	10	4	493		86	18	43	481			15	10	28	512		35	13	17	728		32	26	31	514			24
	46	10	21	576		78	11	22	532		53	36	39	380			89	9	86	521		30	16	10	492		79	14	22	480			26	9	27	491		30	10	18	728		36	42	45	514			37
	34	8	25	575		39	12	22	542		63	30	48	379			126	5	63	521		64	11	12	491		61	10	30	479			27	7	28	491		24	13	18	728		45	68	50	514			47
	31	9	16	574		82	12	24	541		67	24	43	374			127	6	71	521		67	12	25	490		91	9	26	504			18	9	24	491		19	15	20	728		62	80	59	514			45
	4	6	15	586		97	14	23	540		68	22	37	373			92	8	73	521		67	16	16	489		87	10	28	504			16	11	28	491		22	14	23	728		55	107	54	514			50
	3	8	16	585		81	15	19	539		74	22	36	372			54	6	46	521		62	11	13	494		97	20	72	504			26	10	31	491		46	10	24	728		38	61	43	514			53
	5	6	17	584		59	15	20	538		62	24	38	371			67	5	90	521		76	12	12	494		103	31	58	504			48	9	25	491		67	10	19	728		30	73	40	514			58
	10	8	17	583		55	14	21	537		49	26	34	371			97	3	114	521		138	16	77	494		103	39	52	504			49	8	34	491		65	14	21	728		32	73	41	514			47
	25	9	17	582		80	13	27	536		40	21	37	371			115	5	110	521		140	12	112	494		101	29	54	504			60	9	30	491		47	19	25	728		40	53	43	514			37
	42	13	17	581		91	13	21	535		45	16	33	371			93	11	49	521		120	18	215	494		101	29	45	503			76	9	30	491		26	16	24	728		48	75	45	514			30
	47	8	14	580		89	14	21	534		48	14	37	371			69	9	34	521		125	16	178	494		91	37	28	502			72	11	35	491		32	17	27	728		53	84	53	514			27
	46	9	18	579		92	11	22	533		58	17	35	371			22	6	15	519		129	16	71	494		66	20	17	501			69	8	33	491		40	17	26	728		47	97	53	514			32
	38	13	21	578		92	11	23	532		61	16	40	371			23	14	23	518		118	16	140	494		47	19	11	500			54	10	30	491		47	15	21	728		39	55	38	514			39
	38	16	19	577		102	9	23	531		64	26	43	398			35	17	32	517		112	16	74	494		36	11	9	499			32	10	33	491		43	15	25	728		43	29	39	514			46
	41	15	19	576		105	10	18	530		50	24	39	397			43	10	37	516		142	16	46	494		32	13	9	498			18	11	31	491		56	10	22	728		36	36	36	514			41
	30	11	17	575		92	10	20	529		39	24	40	396			44	4	18	515		175	17	48	494		42	7	6	497			17	10	32	491		68	13	24	728		27	35	26	514			13
	23	9	19	574		78	7	15	528		41	38	40	395			50	6	17	514		170	11	26	494		52	13	8	496			24	12	31	491		67	11	23	728		21	18	24	514			27
	23	9	21	573		55	10	15	527		45	30	42	394			49	5	39	512		79	13	52	493		51	10	12	495			23	10	40	491		61	15	22	728		19	25	20	514			29
	31	11	26	572		66	11	22	526		57	30	41	393			37	8	50	511		59	10	42	492		53	14	19	494			38	15	43	491		59	17	19	728		24	17	23	514			42
	35	9	24	571		75	7	14	559		66	32	41	392			58	12	39	510		81	18	48	491		54	13	15	493			58	11	45	491		57	15	21	728		23	20	23	514			39
	43	10	19	570		69	7	17	559		68	38	50	391			85	10	66	509		92	16	29	490		64	16	87	492			65	12	39	491		42	14	22	728		37	56	48	536			36
	46	12	24	569		46	7	19	544		73	40	51	390			69	9	37	508		83	16	23	489		66	18	29	491			45	8	33	480		27	11	22	745		31	52	40	536			43
	37	13	20	568		45	8	17	544		76	30	44	389			64	12	49	507		110	19	27	488		73	14	15	490			54	9	30	480		30	15	24	728		31	52	39	536			58
	29	7	16	610		43	11	15	544		72	36	47	388			48	19	51	506		133	16	23	487		84	24	26	489			48	10	27	480		34	17	20	728		28	45	36	536			66
	34	9	18	610		30	11	15	543		57	40	47	387			29	9	32	505		129	13	29	486		115	27	29	488			40	8	28	454		33	16	19	728		22	52	36	536			73
	35	10	22	610		30	10	14	542		50	26	38	386			23	7	64	504		138	17	39	485		120	27	35	487			44	9	26	454		38	13	24	728		24	39	34	536			60
	37	9	21	609		49	11	19	541		42	30	31	385			43	7	48	503		146	20	44	484		128	38	52	486			52	13	34	454		59	16	23	728		22	45	31	536			58
	38	13	17	608		59	11	18	540		39	26	35	384			54	9	33	502		133	16	29	483		140	45	35	485			39	13	35	454		67	16	23	728		25	50	32	536			45
	32	9	18	607		60	13	17	539		41	22	35	383			58	6	24	501		135	22	58	482		123	36	49	484			35	12	38	454		49	15	23	728		31	78	40	536			37
	24	18	26	606		52	15	18	538		45	24	37	382			45	9	56	500		159	22	55	481		117	29	28	483			42	14	40	454		48	13	20	728		37	89	45	536			22
	22	16	23	605		63	12	23	537		49	38	39	381			24	7	67	499		197	20	112	480		108	31	42	482			44	15	39	454		63	13	21	728		49	97	48	536			18
	31	16	21	604		84	11	21	536		56	26	36	380			41	11	57	529		44	40	27	501		87	18	30	481			49	14	43	454		78	15	28	728		66	124	58	536			14
	33	11	19	603		84	16	18	535		57	34	41	379			43	7	40	529		45	24	72	501		75	17	32	480			61	14	37	454		65	17	25	728		65	78	55	536			25
	38	11	14	602		85	15	21	534		59	34	37	378			46	8	77	529		42	35	59	501		68	14	24	479			74	9	29	512		57	16	26	728		68	95	60	536			37
	43	12	21	601		79	11	21	533		69	17	30	377			61	8	136	529		41	45	42	494		48	11	18	478			59	10	31	512		61	15	23	728		70	97	53	536			40
	49	9	18	600		99	11	22	532		77	21	39	376			63	8	67	529		48	28	62	494		50	13	20	477			45	11	32	512		42	11	17	728		48	80	44	536			42
	40	11	20	599		109	12	23	531		77	32	41	375			61	6	52	529		46	25	35	494		65	16	32	476			32	8	26	512		25	10	15	728		34	78	43	536			25
	44	31	22	598		96	10	20	530		77	17	40	374			58	7	30	529		37	18	8	494		76	22	31	475			34	7	25	512		27	8	18	728		27	73	40	536			52
	48	28	24	597		92	9	20	529		78	19	43	373			51	8	23	529		56	12	8	494		88	18	39	474			32	9	28	512		34	10	19	728		24	53	35	536			59
	55	48	23	596		92	6	18	528		84	17	43	372			56	8	53	521		98	21	40	494		92	13	37	473			23	10	37	512		35	15	24	728		21	30	24	536			20
	50	39	22	595		83	9	17	527		77	16	41	371			89	6	86	521		207	12	138	494		84	14	34	472			30	9	34	512		28	15	22	728		23	22	19	514			4
	32	16	21	593		80	8	22	526		51	19	36	371			130	4	106	521		223	16	239	494		78	30	50	471			30	10	34	512		46	13	22	728		30	40	25	514			3
	26	13	21	592		93	13	22	525		38	19	34	371			108	5	55	521		146	13	202	494		60	11	12	504			17	12	33	512		72	10	23	728		32	36	28	514			8
	15	9	17	591		75	15	22	524		48	26	34	371			79	8	48	521		98	11	27	494		51	8	15	504			15	10	31	512		68	15	21	728		40	50	34	514			21
	15	9	17	590		97	16	25	588		46	19	40	371			66	6	78	521		110	16	37	494		54	10	9	504			27	11	29	512		49	19	20	728		47	89	43	514			38
	20	9	17	589		93	14	22	588		43	17	33	371			111	5	143	521		181	28	106	494		66	7	13	504			29	8	34	512		35	14	27	728		48	82	48	514			41
	26	13	17	588		69	11	22	559		56	21	33	371			133	5	155	521		193	26	59	494		88	9	24	504			18	8	28	512		49	15	27	728		48	97	45	514			38
	19	16	17	587		89	11	25	559		61	24	39	371			107	4	69	521		210	36	98	494		98	13	25	504			18	9	30	512		57	11	29	728		54	84	52	514			37
	11	9	16	586		90	16	22	559		67	26	37	371			98	9	69	521		212	21	166	494		87	13	38	504			19	7	32	512		67	11	17	728		51	70	48	514			35
	5	8	19	585		122	17	21	559		79	24	43	371			70	9	44	521		159	12	218	493		58	22	19	504			31	10	35	499		53	14	22	728		60	91	54	514			38
	10	12	22	584		111	19	23	559		74	30	46	371			62	8	54	521		76	14	155	492		51	20	53	504			44	9	40	499		50	15	27	728		65	93	48	514			39
	17	9	19	583		101	14	23	559		68	26	39	371			78	3	55	521		168	15	200	491		76	27	49	504			41	8	29	499		60	10	22	728		72	141	57	514			37
	24	6	18	582		95	14	21	559		74	30	40	371			77	6	34	521		142	15	79	490		88	29	20	504			25	8	30	499		55	11	27	728		89	175	52	514			33
	30	11	17	581		87	10	22	559		73	34	42	371			63	8	25	521		81	12	20	489		114	25	41	504			27	9	30	499		53	14	20	728		73	159	50	514			33
	37	13	15	580		88	11	22	559		62	34	47	371			33	9	38	521		114	11	29	488		121	27	37	503			37	7	30	499		49	13	23	728		61	157	43	514			51
	33	13	19	579		91	8	17	559		49	36	46	371			19	8	28	520		154	16	29	487		109	20	25	502			36	8	30	491		42	14	20	728		46	111	31	514			68
	37	16	21	578		70	8	18	559		48	22	40	371			15	7	16	519		133	13	52	486		79	19	27	501			22	9	29	491		41	15	19	728		48	124	38	514			50
	47	15	19	577		62	9	18	559		58	19	37	371			18	9	14	518		106	14	36	485		59	11	22	500			18	8	29	491		42	10	20	728		54	124	41	514			46
	47	14	19	576		48	6	14	559		51	24	37	371			21	15	28	517		86	17	34	484		49	17	28	499			13	11	38	491		47	8	20	690		58	116	51	514			62
	39	16	18	575		43	6	15	558		87	30	42	404			28	9	29	516		94	16	21	483		41	16	21	498			18	10	37	491		55	10	16	690		71	167	54	514			62
	37	12	22	574		40	7	16	557		66	26	42	403			25	4	14	515		138	20	33	482		43	7	6	497			28	7	39	491		44	11	21	690		67	118	54	514			56
	29	11	21	573		39	9	14	544		51	36	41	402			22	2	21	514		163	20	52	481		50	8	11	496			45	6	37	491		37	19	20	690		61	118	55	514			49
	31	12	23	572		49	7	13	544		58	24	43	401			33	8	33	513		159	25	51	480		46	11	10	495			50	8	35	491		37	22	24	690		73	120	57	514			50
	37	12	17	571		73	9	17	544		58	22	37	400			32	7	52	512		161	33	104	479		60	8	22	494			70	8	34	491		42	14	27	690		69	71	55	514			56
	37	8	17	570		59	8	16	544		55	38	40	399			48	9	59	511		152	19	86	478		79	16	47	493			75	13	35	491		33	14	27	690		51	86	43	514			51
	38	8	19	569		60	9	17	544		61	26	47	398			66	20	52	510		185	16	179	477		73	16	72	492			67	10	39	491		29	14	22	690		40	68	39	514			39
	38	7	20	568		71	8	17	544		45	26	45	397			82	12	77	509		193	16	181	476		68	18	57	491			48	10	39	491		34	10	17	690		42	55	40	514			36
	43	10	16	567		67	11	18	544		34	40	44	396			66	20	39	508		152	28	231	475		47	14	36	490			30	10	36	491		37	9	15	690		39	73	39	514			17
	33	12	19	566		51	10	19	544		42	57	47	395			59	20	52	507		67	22	79	474		55	18	35	489			18	10	39	491		33	13	19	690		32	70	35	514			9
	31	12	19	565		59	11	19	544		54	45	47	394			49	17	59	506		46	33	24	501		77	18	30	488			27	9	37	491		32	13	18	690		32	76	37	514			15
	26	7	18	610		81	10	22	544		68	40	45	393			41	12	41	505		61	46	56	501		104	19	33	487			42	13	40	491		29	15	21	690		33	91	48	514			19
	29	11	21	610		68	10	20	544		69	45	45	392			29	8	19	504		51	33	17	501		107	24	35	486			39	12	35	491		37	11	22	690		38	64	43	514			24
	32	9	24	610		55	11	22	544		74	52	45	391			29	12	47	503		41	23	15	501		112	32	33	485			56	15	43	491		37	14	19	690		50	95	46	514			21
	38	9	19	610		70	14	20	544		87	38	50	390			43	12	62	502		22	45	16	501		126	41	30	484			75	10	36	491		37	17	17	690		48	97	46	514			27
	39	12	22	610		74	11	17	543		92	38	41	389			37	8	39	501		31	46	16	501		127	27	30	483			81	8	30	491		51	15	21	690		41	78	48	514			27
	30	12	17	610		54	12	17	542		75	34	40	388			35	11	79	500		34	49	24	494		104	32	25	482			69	11	40	491		54	13	23	690		46	84	49	514			34
	30	9	20	610		34	11	15	541		69	52	50	387			32	6	147	499		37	40	30	494		86	27	32	481			50	10	38	491		73	11	25	690		52	86	42	514			58
	29	6	14	610		41	10	17	540		66	36	48	386			47	7	205	498		61	42	25	494		71	33	49	480			44	10	29	480		76	10	23	690		41	55	37	514			66
	26	8	13	610		45	11	18	539		56	26	40	385			57	5	147	497		90	26	24	494		62	14	22	479			40	10	34	480		64	10	20	690		36	42	39	514			52
	34	14	19	610		74	11	22	538		47	22	38	384			61	1	39	496		76	26	14	494		44	19	16	478			48	11	34	480		47	10	17	690		43	42	34	514			26
	42	11	21	610		93	11	24	537		45	32	35	383			49	2	39	495		94	26	28	494		39	9	14	477			47	10	40	480		36	15	18	690		43	34	30	514			20
	42	9	21	610		108	11	21	536		56	22	42	382			56	5	48	494		203	18	246	494		62	20	21	476			64	10	35	480		40	21	20	690		43	18	33	514			35
	35	11	17	609		98	14	22	535		55	36	42	381			54	3	24	493		234	15	239	494		81	16	29	475			53	9	32	480		41	15	22	681		45	20	33	514			39
	35	9	21	608		78	11	22	534		56	40	40	380			25	9	40	469		191	15	215	494		86	16	39	474			44	11	33	480		42	11	25	681		42	23	32	514			43
	31	14	21	607		87	10	22	533		73	34	39	379			26	8	24	468		135	15	69	494		81	24	38	473			26	11	35	454		48	10	25	681		16	30	16	544			43
	32	9	22	606		112	14	22	532		77	38	47	378			27	5	28	467		165	18	29	494		64	20	27	472			28	11	27	454		69	13	22	681		24	24	22	544			28
	35	9	21	605		88	18	22	531		86	30	41	377			25	4	22	466		214	41	154	494		70	41	50	471			57	13	31	454		59	15	18	681		25	21	23	544			24
	36	12	21	604		96	11	23	530		102	22	40	376			54	8	25	460		227	45	173	494		66	36	41	470			46	11	35	454		42	17	21	681		24	29	20	544			21
	35	9	15	603		107	10	22	529		91	24	37	375			22	4	20	556		217	33	135	494		56	25	48	469			41	16	35	454		25	17	20	681		25	26	26	544			22
	35	13	17	602		102	10	22	528		81	17	37	374			24	7	33	556		219	27	244	494		61	29	49	468			50	15	39	454		24	16	21	681		24	32	26	544			32
	41	10	19	601		103	11	20	527		76	19	40	373			43	12	40	546		159	22	248	493		77	16	39	467			62	15	36	454		23	16	24	681		24	22	21	544			53
	48	6	16	600		108	8	23	526		66	22	45	372			29	12	32	546		86	23	238	492		102	19	36	466			75	16	41	454		21	16	19	671		26	18	20	544			68
	46	10	13	599		97	13	21	525		55	22	37	371			25	5	21	537		127	15	242	491		114	24	47	465			71	11	35	454		28	15	18	671		21	12	20	544			49
	49	21	21	598		63	18	22	524		51	19	36	371			21	12	35	537		175	14	207	490		113	22	48	464			58	14	40	454		46	13	26	671		16	8	13	544			41
	51	16	22	597		59	10	17	523		39	16	31	371			23	13	37	537		104	17	58	489		120	22	45	463			53	13	43	454		44	15	23	671		15	11	17	544			32
	42	16	24	596		46	7	15	522		35	16	29	371			32	12	33	537		122	14	34	488		56	11	21	504			52	13	35	454		47	13	21	745		16	17	21	544			28
	46	16	20	595		99	8	18	609		41	24	37	371			43	12	37	537		148	14	45	487		58	10	18	504			53	10	34	454		50	11	19	745		16	9	14	544			41
	39	13	20	594		90	6	22	608		41	14	33	371			53	10	74	537		110	10	64	486		48	10	11	504			59	12	38	454		28	10	17	745		16	15	17	536			48
	26	11	19	593		83	10	22	595		52	17	35	371			70	11	88	529		69	16	45	485		51	11	19	504			51	11	36	454		30	10	19	745		18	21	25	536			53
	22	10	20	592		98	10	20	595		69	21	30	371			66	12	95	529		56	7	29	484		60	10	14	504			31	7	25	512		37	14	21	745		22	43	35	536			50
	17	6	17	591		112	14	23	595		86	24	37	371			64	12	85	529		79	12	40	483		74	14	18	504			46	8	31	512		35	20	24	745		30	61	38	536			57
	18	8	17	590		98	9	22	595		101	24	39	371			50	7	76	529		140	15	64	482		85	13	20	504			57	9	32	512		30	15	22	745		41	91	51	536			13
	30	10	17	589		105	18	22	588		91	30	42	371			66	8	65	529		178	21	104	481		89	20	24	504			67	9	33	512		39	15	20	745		57	87	59	536			18
	39	11	17	588		119	10	24	588		81	26	44	371			70	7	81	529		116	24	42	480		85	19	19	504			46	12	38	512		50	15	17	728		79	124	63	536			21
	34	14	22	587		118	12	25	588		81	30	42	371			70	8	43	529		106	16	49	479		70	20	20	504			33	11	41	512		44	14	22	728		89	111	59	536			27
	28	9	22	586		120	10	24	588		81	38	47	371			57	8	20	529		197	18	184	478		67	14	16	504			24	10	40	512		47	15	28	728		72	109	49	536			33
	23	11	21	585		122	13	23	588		64	26	42	371			48	8	65	521		232	15	234	477		75	19	31	504			21	10	37	512		67	15	28	728		72	137	61	536			46
	32	12	20	584		126	10	27	588		38	30	40	371			70	4	134	521		214	23	238	476		86	24	24	504			20	9	30	512		79	17	28	728		57	120	41	536			50
	40	16	23	583		111	7	22	588		48	34	37	371			89	3	109	521		148	25	239	475		100	30	24	504			24	11	40	512		60	13	26	728		54	111	49	536			44
	45	9	23	582		103	8	18	588		63	30	35	371			76	5	98	521		88	27	135	474		109	36	31	503			24	9	32	512		50	9	21	728		51	99	48	536			56
	36	9	14	581		82	7	20	574		65	26	37	371			54	3	22	521		72	26	55	473		104	29	38	502			31	11	32	512		61	10	22	728		33	105	42	536			65
	32	17	19	580		74	10	16	559		82	38	39	353			68	6	98	521		67	21	76	472		107	24	31	501			16	12	35	512		79	11	27	728		33	101	43	536			72
	40	16	25	579		80	10	21	559		91	26	42	353			143	8	184	521		83	19	45	471		91	18	26	500			17	10	38	512		83	11	28	728		36	107	44	536			68
	50	14	19	578		67	13	18	559		81	32	50	353			170	6	166	521		27	16	10	470		65	16	28	499			32	9	35	512		70	11	28	728		34	124	43	536			61
	59	16	18	577		47	11	16	559		79	26	47	353			117	8	98	521		225	14	77	501		47	17	36	498			40	10	40	512		71	15	24	728		39	111	39	536			78
	60	13	19	576		56	10	18	559		66	19	38	353			78	6	58	521		182	10	74	501		49	10	36	497			39	10	41	512		48	14	22	728		45	120	48	536			74
	55	13	22	575		86	19	23	559		51	13	35	353			52	7	39	521		102	20	22	501		51	16	48	496			30	10	35	512		31	16	21	728		57	129	48	536			53
	46	8	20	574		118	14	25	559		55	30	40	409			65	8	68	521		61	22	17	501		41	13	16	495			25	11	35	512		37	9	21	728		81	137	69	536			39
	41	12	17	573		97	18	20	559		68	21	45	409			100	7	53	521		61	18	19	501		53	10	23	494			40	11	42	512		39	14	21	728		93	157	67	536			30
	35	11	17	572		88	13	20	559		79	36	46	408			99	6	42	521		53	23	20	501		73	13	53	493			46	9	38	499		43	13	25	728		91	126	63	536			7
	33	10	20	571		97	12	18	559		88	40	45	407			58	7	34	521		58	16	36	501		75	14	37	492			41	10	37	499		43	16	28	728		94	139	62	536			3
	35	9	18	570		92	14	22	559		106	38	44	406			33	9	28	521		64	18	56	501		51	13	29	491			37	13	41	499		50	15	24	728		88	169	57	536			5
	29	6	18	569		78	10	21	559		97	22	48	405			21	9	30	520		77	16	16	501		35	14	32	490			47	10	33	499		72	14	24	728		65	169	59	536			4
	27	4	18	568		83	13	20	559		88	19	47	404			19	8	21	519		72	52	41	501		34	24	26	489			44	9	30	499		73	15	25	728		54	131	49	536			11
	37	9	15	567		86	14	23	559		75	24	42	403			18	8	19	518		46	45	31	501		58	31	34	488			27	10	28	499		49	21	20	728		47	122	51	536			19
	35	8	16	566		81	11	18	559		68	34	40	402			17	8	20	517		56	35	24	501		82	20	36	487			41	9	35	499		45	20	25	728		33	71	42	536			11
	37	8	20	565		60	10	19	559		61	30	40	401			19	9	22	516		67	37	19	494		92	19	42	486			49	9	36	499		62	16	28	728		29	55	34	514			15
	37	9	21	564		61	12	26	559		53	24	31	400			16	8	15	515		135	46	42	494		89	14	36	485			31	12	37	491		72	14	30	728		36	60	35	514			30
	38	11	15	563		58	9	17	559		57	36	38	399			19	6	35	514		144	35	39	494		86	16	28	484			23	11	38	491		72	13	27	728		42	89	36	514			38
	45	9	17	562		55	9	17	558		62	45	37	398			34	10	61	513		138	37	44	494		92	20	22	483			24	15	45	491		68	15	20	728		48	93	43	514			22
	40	8	20	561		37	8	18	557		63	47	37	397			57	12	81	512		100	22	22	494		82	14	21	482			35	14	41	491		57	17	21	728		57	101	42	514			25
	26	5	18	560		45	11	18	544		53	52	40	396			64	11	61	511		159	26	194	494		64	18	17	481			48	13	45	491		53	13	24	728		47	82	40	514			35
	31	5	16	559		64	11	19	544		53	63	47	395			78	15	50	510		181	15	229	494		63	31	27	480			47	9	40	491		55	10	29	728		49	71	39	514			38
	40	11	15	558		88	8	18	544		57	55	53	394			91	27	69	509		171	31	221	494		56	22	20	479			43	10	33	491		56	15	25	728		57	66	34	514			34
	38	15	21	610		73	10	17	544		56	55	45	393			73	20	57	508		187	37	190	494		46	24	20	478			50	11	40	491		51	14	23	728		62	73	38	514			32
	35	18	21	610		73	10	19	544		58	45	40	392			67	19	51	507		222	37	210	494		49	14	20	477			67	11	42	491		45	20	25	728		72	66	35	514			31
	41	16	22	610		54	13	17	544		66	47	39	391			82	19	63	506		228	40	114	494		69	22	22	476			53	11	46	491		48	17	32	728		75	84	37	514			31
	27	19	21	610		54	12	18	544		81	36	46	390			76	11	50	505		244	62	202	494		75	31	52	475			52	11	37	491		53	13	23	728		87	78	36	514			18
	28	14	18	610		48	12	18	544		83	36	46	389			58	9	27	504		249	83	215	494		63	19	25	474			28	11	36	491		51	10	25	728		83	91	40	514			42
	21	9	17	610		51	10	18	544		76	32	42	388			36	11	46	503		232	28	249	494		50	31	44	473			35	13	43	491		67	15	23	690		91	105	39	514			66
	28	5	19	610		85	11	24	544		73	40	41	387			29	13	91	502		198	42	248	493		53	31	28	472			57	13	44	491		52	10	16	690		74	87	36	514			72
	31	11	21	610		100	11	20	544		74	40	42	386			33	7	55	501		129	28	251	492		83	18	30	471			49	16	45	491		45	10	19	690		61	64	33	514			67
	30	12	23	610		91	11	23	544		80	26	45	385			51	6	65	500		104	16	251	491		88	27	36	470			50	14	39	491		53	17	24	690		62	64	32	514			65
	34	9	21	610		106	13	25	544		75	21	39	384			64	6	119	499		163	20	244	490		62	36	35	469			58	11	30	491		62	22	30	690		66	76	35	514			62
	42	10	17	610		130	12	22	543		78	34	39	383			69	6	177	498		154	29	168	489		45	32	46	468			69	9	34	491		66	17	32	690		60	113	42	514			78
	38	12	20	610		104	12	20	542		75	36	43	382			68	5	159	497		148	36	37	488		47	20	31	467			74	10	31	491		51	20	28	690		68	139	41	514			75
	28	8	16	610		76	11	20	541		69	32	40	381			57	2	81	496		166	34	72	487		59	11	24	466			62	14	36	491		45	16	24	690		75	124	49	514			53
	32	9	21	610		65	11	18	540		86	24	37	380			64	3	103	495		140	19	76	486		87	14	33	465			41	12	42	491		38	15	19	690		75	105	49	514			30
	38	8	15	610		62	10	22	539		111	26	42	379			66	6	111	494		67	19	53	485		117	20	41	464			28	12	38	480		34	13	22	690		79	113	43	514			17
	38	11	17	610		87	11	22	538		120	26	45	378			79	4	83	493		35	16	44	484		117	20	53	463			25	10	41	480		42	10	20	690		83	101	47	514			29
	47	13	24	610		130	18	25	537		115	22	40	377			73	5	95	492		71	12	83	483		125	18	29	462			43	16	34	480		35	11	19	690		64	68	39	514			44
	42	13	22	610		133	12	23	536		122	19	38	376			82	9	100	491		179	16	142	482		111	20	40	461			58	13	39	480		34	11	20	690		64	75	39	514			47
	34	9	17	609		120	11	22	535		109	19	39	375			53	8	123	490		211	16	163	481		97	22	32	460			64	11	33	480		37	15	23	690		72	73	45	514			51
	31	5	20	608		116	10	21	534		92	16	35	374			38	6	159	489		144	28	144	480		93	24	33	459			56	11	37	480		37	13	19	690		63	80	45	514			50
	34	9	16	607		111	8	22	533		84	16	33	373			38	9	98	488		110	16	45	479		91	14	27	458			39	11	38	480		43	14	22	690		47	87	40	514			38
	40	6	17	606		116	14	23	532		72	19	36	372			46	8	42	487		187	16	194	478		103	14	22	457			23	12	35	454		65	11	18	690		43	91	37	514			36
	43	8	12	605		116	15	24	531		69	24	35	371			47	22	64	486		230	13	246	477		86	17	26	456			22	15	38	454		78	8	21	690		45	126	40	514			30
	41	5	15	604		131	12	26	530		73	21	32	371			53	13	77	485		212	26	252	476		61	11	22	455			39	18	41	454		75	13	23	690		56	87	43	514			37
	43	7	11	603		130	12	25	529		79	19	31	371			63	8	54	484		110	24	207	475		34	9	13	454			41	12	41	454		63	15	23	690		78	120	43	514			37
	46	11	16	602		105	12	23	528		61	17	28	371			72	5	52	483		108	29	212	474		32	5	14	453			50	14	36	454		55	10	19	690		87	103	34	514			28
	42	9	17	601		111	13	22	527		39	21	29	371			46	2	38	482		86	36	108	473		48	6	14	452			54	15	36	454		58	13	26	690		66	133	43	514			37
	40	5	18	600		129	11	24	526		36	19	31	371			22	3	27	481		74	23	166	472		76	6	18	451			60	10	21	454		68	16	24	690		63	82	41	514			46
	41	6	16	599		112	13	21	525		45	13	31	371			17	4	31	480		66	23	28	471		93	10	21	450			80	15	31	454		79	17	25	690		68	101	48	514			48
	47	8	16	598		88	14	19	524		67	14	30	371			44	8	44	479		35	17	17	470		87	11	21	449			73	13	27	454		66	14	22	690		63	113	48	514			56
	46	10	21	597		79	10	18	523		75	19	31	371			74	10	62	478		16	21	8	469		113	10	30	448			59	16	32	454		48	10	20	690		59	91	48	514			44
	43	6	17	596		65	8	19	522		87	24	32	371			91	7	37	477		39	29	27	468		121	11	21	447			50	17	36	454		46	15	24	690		58	80	49	514			35
	41	9	16	595		63	11	19	521		82	19	34	371			77	11	35	476		76	27	67	467		135	13	32	446			50	16	40	454		42	16	22	690		61	78	49	514			46
	41	13	23	594		50	10	14	520		76	24	42	371			78	8	51	475		90	25	92	466		123	13	38	445			57	14	42	454		46	15	25	681		63	73	58	514			65
	28	9	20	593		90	11	21	611		77	21	41	371			65	6	68	474		51	22	42	465		111	13	39	444			73	11	31	454		50	11	21	681		62	82	61	514			68
	14	7	19	592		91	10	22	610		69	30	42	371			44	8	39	473		88	29	66	464		87	13	31	443			72	14	36	454		56	10	21	681		64	93	64	514			49
	17	8	17	591		88	8	17	609		67	30	42	371			28	6	40	472		116	16	15	429		74	14	34	442			64	14	35	450		68	11	25	681		54	68	54	514			41
	26	7	17	590		74	7	20	608		56	24	37	371			28	9	28	471		86	26	25	429		52	13	21	441			80	14	43	450		69	15	19	681		41	78	43	514			40
	31	9	21	589		87	10	20	595		46	17	33	371			34	11	59	470		140	16	98	429		44	7	13	440			82	15	50	450		52	15	15	681		42	71	41	513			34
	36	11	23	588		95	8	20	595		57	17	33	371			46	8	106	469		140	15	170	429		36	7	16	439			49	13	40	534		30	15	18	681		36	56	39	512			42
	49	11	23	587		103	11	20	595		72	19	36	353			64	11	104	468		176	17	228	429		63	6	17	539			51	12	37	534		38	15	19	681		21	45	26	511			53
	50	15	25	586		90	9	20	595		93	22	42	353			58	8	72	467		163	11	135	429		75	2	22	539			13	7	26	512		48	14	20	681		15	39	23	510			47
	48	12	20	585		88	15	17	595		104	34	41	353			50	6	39	466		96	16	92	415		73	1	10	539			25	7	28	512		48	15	24	671		15	35	25	509			44
	55	16	21	584		104	9	25	588		93	22	45	353			44	11	44	465		74	10	120	414		75	3	12	539			55	7	32	512		55	13	20	671		15	31	27	508			49
	64	19	21	583		116	7	22	588		93	22	45	353			41	9	67	464		110	8	86	413		100	4	16	539			53	8	28	512		56	13	20	671		20	32	30	507			45
	61	16	24	582		129	7	22	588		82	24	44	353			53	5	66	463		16	23	5	519		82	13	19	504			49	10	30	512		73	14	23	671		29	28	33	506			42
	37	13	20	581		123	12	21	588		67	17	38	353			66	12	126	462		10	16	9	519		69	10	17	504			54	10	32	512		71	14	25	671		35	40	38	505			42
	35	13	20	580		107	10	24	588		79	21	38	353			86	7	139	461		20	16	13	519		34	11	14	504			50	9	35	512		59	13	20	671		47	46	39	504			27
	42	17	23	579		108	8	18	588		63	16	33	353			76	8	43	460		33	31	48	519		26	14	13	504			47	11	38	512		56	11	22	671		56	36	49	503			14
	48	13	17	578		112	10	18	588		66	16	36	353			75	12	60	459		34	25	8	510		32	9	11	504			31	11	44	512		59	11	20	671		51	52	45	502			11
	60	16	17	577		71	8	17	588		69	16	34	353			76	9	88	458		49	19	13	510		38	8	13	504			31	12	44	512		60	9	19	671		47	34	43	501			9
	74	9	20	576		58	10	17	588		74	16	37	353			63	8	45	457		69	31	22	510		41	8	8	504			29	16	44	512		59	11	26	671		40	15	39	500			14
	61	8	17	575		42	10	15	588		86	16	37	353			49	3	36	456		88	24	19	510		43	8	9	504			28	9	36	512		62	19	30	671		24	26	22	544			34
	47	6	17	574		38	8	14	574		33	38	44	409			61	10	41	455		79	20	19	501		64	13	18	504			32	11	40	512		66	17	29	671		33	34	29	544			48
	39	10	18	573		40	12	16	574		35	30	40	409			56	10	33	454		129	13	24	501		64	14	16	504			36	13	43	512		50	13	21	671		43	46	28	544			50
	42	10	16	572		65	10	20	574		33	34	42	409			46	14	35	567		175	20	94	501		76	17	18	504			27	16	36	512		44	11	23	671		50	38	30	544			43
	45	11	21	571		65	12	20	574		34	32	37	409			60	13	41	556		165	24	127	501		85	16	16	504			22	12	38	512		52	10	22	671		51	58	30	544			28
	35	11	16	570		70	11	20	574		33	26	31	409			46	6	25	556		138	33	19	501		88	14	18	504			27	10	42	512		46	19	28	745		42	47	26	544			25
	30	9	20	569		54	11	21	574		38	32	35	409			55	4	24	556		138	26	35	501		81	20	20	504			51	13	42	512		44	17	29	745		38	56	23	544			36
	31	6	18	568		52	11	20	574		46	32	38	409			56	3	21	556		81	24	36	501		88	16	18	504			50	11	37	512		48	14	25	745		31	40	26	544			70
	28	7	17	567		69	7	18	574		61	32	37	409			36	3	16	556		69	16	27	501		79	14	20	504			47	11	39	512		46	13	22	745		37	49	31	544			77
	36	6	17	566		63	5	18	574		77	26	42	409			20	5	14	556		104	20	125	501		76	19	17	504			40	9	36	512		37	19	26	745		51	63	35	544			56
	45	8	17	565		66	9	15	559		87	32	43	408			33	9	44	556		178	13	219	501		93	25	18	503			33	13	37	512		34	14	27	745		53	52	30	544			18
	41	8	22	564		67	11	21	559		93	38	46	407			64	18	72	556		207	13	204	501		123	33	25	502			42	13	44	512		43	15	26	745		48	58	33	544			10
	43	8	17	563		66	15	21	559		100	30	44	406			66	12	68	556		195	16	118	501		129	33	28	501			57	13	45	499		45	10	27	745		48	71	40	544			10
	52	9	20	562		59	10	18	559		116	24	44	405			83	18	75	556		88	26	106	501		120	35	28	500			65	12	43	499		40	10	24	745		50	53	44	544			16
	57	9	19	561		74	10	21	559		109	21	46	404			82	18	127	556		40	21	17	501		75	11	28	499			62	13	41	499		42	15	24	745		51	78	43	544			21
	38	9	19	560		95	15	20	559		105	19	43	403			86	20	84	556		62	23	16	494		62	17	60	498			40	13	37	499		37	15	24	745		41	55	39	544			44
	35	7	16	559		102	16	22	559		90	22	42	402			74	19	107	556		81	16	22	494		69	14	70	497			31	8	30	499		33	11	20	745		35	45	39	544			62
	41	8	15	558		99	16	18	559		79	26	40	401			59	6	32	556		118	31	34	494		64	17	93	496			30	9	29	499		32	15	20	745		32	50	33	544			58
	39	11	17	557		64	13	18	559		78	21	37	400			74	6	31	556		92	14	13	494		42	16	43	495			31	9	32	499		41	16	22	745		33	36	36	544			50
	40	5	17	556		74	17	19	559		82	22	35	399			62	8	20	556		100	18	29	494		51	13	43	494			55	9	37	499		42	16	22	728		35	71	40	544			56
	33	5	16	555		66	12	20	559		92	34	40	398			48	8	38	546		150	33	62	494		76	14	98	493			43	11	35	491		35	19	26	728		40	80	40	544			54
	40	5	21	555		84	11	22	559		85	36	36	397			42	9	45	546		146	19	140	494		76	10	56	492			31	15	43	491		49	17	29	728		27	70	38	544			57
	44	6	20	555		126	16	25	559		88	36	35	396			49	7	43	546		166	26	159	494		55	8	13	491			41	14	40	491		66	15	30	728		25	73	36	536			66
	54	6	20	555		102	19	25	559		74	40	33	395			53	8	40	546		210	46	205	494		33	11	16	490			69	15	42	491		70	17	30	728		29	76	40	536			83
	14	9	15	617		97	17	25	559		51	45	37	394			53	7	42	546		234	44	241	494		45	22	18	489			80	15	46	491		62	19	32	728		36	111	44	536			71
	11	8	20	617		86	14	25	559		37	45	39	393			58	9	45	546		243	48	88	494		71	31	42	488			69	14	44	491		52	15	31	728		47	122	42	536			59
	25	16	23	617		91	19	26	559		45	40	37	392			62	10	85	546		242	59	140	494		89	22	33	487			44	12	40	491		58	14	26	728		63	118	43	536			56
	37	18	22	617		97	13	23	559		62	47	38	391			44	11	74	537		241	42	182	494		95	24	50	486			49	15	39	491		74	14	29	728		89	103	47	536			38
	39	15	17	617		83	12	18	558		83	26	42	390			33	16	82	537		237	40	221	494		83	31	44	485			56	13	45	491		98	15	31	728		97	91	43	536			16
	42	21	21	617		82	10	22	557		99	21	36	389			30	5	30	537		210	53	237	493		69	20	33	484			56	13	44	491		107	14	31	728		103	91	40	536			1
	37	13	20	617		75	12	21	544		96	26	42	388			31	8	48	537		190	39	243	492		52	16	21	483			44	11	41	491		89	14	28	728		106	99	38	536			0
	45	16	19	617		85	11	23	544		92	30	40	387			37	15	51	537		148	29	237	491		43	10	10	482			38	11	35	491		64	15	23	728		89	105	42	536			3
	34	9	20	617		108	8	20	544		86	24	33	386			44	8	40	537		133	51	224	490		44	8	5	481			45	12	44	491		40	19	28	728		81	95	45	536			6
	28	31	18	610		100	10	19	544		85	21	35	385			52	11	38	537		166	46	194	489		45	11	20	480			86	18	43	491		45	19	30	728		67	107	34	536			12
	33	17	21	610		92	10	21	544		84	24	39	384			58	15	56	537		178	39	84	488		41	13	10	479			76	18	53	491		49	20	24	728		41	93	37	536			19
	40	19	18	610		83	16	20	544		87	26	42	383			83	6	99	529		185	76	88	487		51	17	19	478			60	13	49	491		47	22	28	728		33	86	34	536			15
	31	21	27	610		74	12	19	544		80	30	41	382			107	8	99	529		157	41	66	486		66	16	18	477			69	11	27	491		43	19	31	728		33	75	28	536			14
	19	9	19	610		63	15	18	544		77	30	38	381			91	15	130	529		79	16	33	485		87	16	22	476			68	9	33	491		56	16	27	728		35	93	33	536			26
	20	9	14	610		76	10	22	544		82	19	38	380			58	13	93	529		30	17	31	484		95	16	21	475			54	11	36	491		78	15	26	728		40	113	34	536			20
	31	8	20	610		109	10	22	544		112	19	37	379			69	13	117	529		64	17	34	483		83	17	23	474			45	14	37	491		68	14	27	728		40	107	34	536			29
	33	13	21	610		121	12	20	544		118	17	42	378			90	17	99	529		161	16	100	482		45	27	25	473			57	14	38	491		54	20	25	728		52	107	36	536			46
	30	11	20	610		118	11	22	544		118	22	43	377			89	9	67	529		205	20	214	481		53	31	26	472			44	17	46	480		49	26	32	728		76	137	39	536			37
	44	12	20	610		123	10	25	544		118	17	37	376			61	10	40	529		176	30	213	480		92	20	22	471			38	11	44	480		69	30	34	728		90	149	43	536			25
	55	11	17	610		141	15	24	543		105	19	36	375			64	12	47	521		161	25	86	479		83	17	35	470			49	12	44	480		76	32	32	728		85	137	51	536			22
	50	8	17	610		136	10	22	542		93	14	37	374			56	9	45	521		173	17	166	478		57	22	19	469			55	15	37	480		77	21	40	728		95	124	43	536			32
	36	5	16	610		109	11	20	541		99	13	31	373			53	11	86	521		219	23	240	477		39	20	35	468			67	10	33	480		80	16	37	728		106	143	43	536			33
	37	5	15	610		94	10	17	540		111	16	36	372			54	4	53	521		205	13	243	476		39	22	25	467			41	11	37	480		64	14	29	728		91	126	40	536			29
	45	9	18	610		97	11	23	539		90	16	31	371			39	4	18	521		165	25	222	475		61	14	34	466			25	13	39	480		56	16	29	728		67	97	40	536			33
	37	11	17	610		97	12	20	538		94	16	35	371			53	3	26	521		168	19	135	474		72	11	47	465			18	13	42	454		53	16	31	728		67	113	41	536			34
	43	9	17	610		124	18	23	537		100	13	35	371			124	8	115	521		120	28	118	473		104	13	31	464			23	18	44	454		62	19	31	728		50	107	36	536			33
	42	11	21	610		140	13	23	536		95	14	35	371			199	7	129	521		88	15	44	472		117	27	64	463			39	27	46	454		68	21	30	728		33	84	34	514			27
	32	9	17	609		133	9	22	535		58	16	28	371			158	8	108	521		67	24	29	471		117	36	46	462			48	23	50	454		68	19	30	728		33	86	31	514			31
	28	6	13	608		127	12	22	534		37	12	27	371			77	6	83	521		45	14	23	470		121	30	55	461			50	12	41	454		71	22	34	728		35	60	28	514			22
	43	6	12	607		105	9	18	533		39	14	31	371			45	6	42	521		37	19	12	469		101	19	59	460			57	12	40	454		71	19	33	728		45	84	30	514			17
	55	8	14	606		114	11	23	532		52	12	31	371			54	4	29	521		66	21	35	468		91	13	34	459			42	10	31	454		70	14	29	728		54	87	30	514			25
	53	11	13	605		140	11	25	531		58	13	31	371			89	8	39	521		88	22	98	467		103	16	35	458			39	9	20	454		68	16	25	690		56	68	31	514			47
	55	7	21	604		132	13	23	530		62	14	31	371			94	8	58	521		76	22	84	466		99	13	29	457			41	13	29	454		54	14	26	690		60	49	34	514			34
	55	7	13	603		145	13	28	529		62	19	32	371			65	15	51	521		88	22	49	465		88	22	27	456			41	13	29	454		49	13	22	690		61	52	33	514			20
	58	13	18	602		112	12	23	528		74	30	35	371			26	14	26	521		98	23	41	464		81	16	24	455			48	14	33	454		60	16	25	690		81	52	30	514			10
	44	12	25	601		106	13	22	527		77	21	40	371			19	9	20	520		140	19	62	463		54	10	13	454			46	16	42	454		69	24	30	690		108	68	40	514			12
	39	6	20	600		110	12	22	526		85	19	32	371			21	8	24	519		76	20	25	462		36	14	21	453			69	11	41	454		76	21	38	690		109	66	37	514			17
	34	8	19	599		120	14	22	525		86	26	40	371			25	9	28	518		58	19	26	461		34	10	16	452			52	13	33	454		71	20	36	690		102	76	38	514			36
	33	8	17	598		103	14	22	524		84	32	42	371			27	11	26	517		131	18	94	429		52	10	21	451			53	13	33	454		60	20	32	690		104	71	35	514			56
	39	8	18	597		91	13	24	523		73	21	37	371			21	9	30	516		122	17	61	429		81	14	28	450			48	13	33	450		52	21	31	690		91	70	38	514			75
	31	6	19	596		84	15	21	522		73	16	36	371			23	12	33	515		125	30	210	429		105	16	43	449			74	15	40	450		47	21	30	690		81	75	37	514			60
	33	10	17	595		92	11	22	521		91	16	32	353			27	12	34	514		142	24	110	429		127	13	41	448			92	15	47	450		59	13	29	690		76	58	30	514			50
	30	11	20	594		78	12	17	520		86	16	32	353			43	9	71	513		175	21	98	429		131	11	36	447			80	14	45	450		61	8	22	690		77	49	36	514			59
	23	8	18	593		59	11	18	519		96	17	35	353			71	19	103	512		216	21	209	429		126	13	29	446			60	13	35	450		50	9	17	690		74	78	39	514			63
	12	6	17	592		37	9	15	518		90	19	36	353			72	15	84	511		165	13	120	429		142	13	23	445			40	8	31	450		40	13	23	690		67	99	34	514			61
	19	9	17	591		29	11	14	517		80	21	39	353			75	18	58	510		72	19	48	429		140	9	35	444			51	13	40	572		33	15	20	690		64	95	30	514			63
	38	8	16	590		64	13	17	504		75	24	42	353			95	36	52	509		104	8	79	429		140	11	46	443			56	12	42	572		35	11	21	690		65	91	32	514			63
	48	11	19	589		41	11	15	503		75	24	40	353			74	28	58	508		210	13	249	429		98	9	48	442			71	12	35	572		59	11	21	690		75	75	34	514			44
	45	19	18	588		36	12	15	502		74	22	39	353			70	16	49	507		222	11	238	429		73	7	37	441			89	11	36	563		67	10	18	690		79	84	38	514			36
	53	11	22	587		43	10	15	501		66	22	40	353			94	13	28	506		234	10	250	429		56	7	20	440			121	9	36	563		66	11	22	690		73	80	35	514			44
	66	9	21	586		39	15	17	500		79	16	39	353			98	10	51	505		179	10	185	429		50	8	24	439			43	13	38	534		63	15	24	690		63	80	33	514			62
	56	6	18	585		39	10	19	499		88	21	37	353			73	7	39	504		110	16	152	415		64	8	17	438			59	10	36	534		54	15	27	690		61	93	40	514			76
	64	16	19	584		49	11	20	498		83	21	38	353			49	8	55	503		55	12	157	414		59	14	20	437			55	13	38	534		62	14	29	690		72	82	40	514			78
	69	38	22	583		65	21	25	497		77	16	35	353			40	12	87	502		71	12	144	413		41	11	17	436			51	10	35	534		72	17	26	690		72	78	34	514			77
	59	22	19	582		72	16	26	496		76	12	36	353			53	8	52	501		118	9	188	412		48	13	19	435			69	12	36	534		76	10	24	690		54	78	34	514			61
	50	19	17	581		70	11	24	495		69	16	31	353			69	4	39	500		98	10	24	411		86	13	29	434			73	15	44	534		77	11	30	690		48	68	31	514			56
	37	9	17	580		49	10	15	494		69	17	37	353			86	5	54	499		79	12	7	410		111	14	30	433			82	13	40	534		66	15	25	690		50	95	35	514			56
	42	12	18	579		29	7	12	493		63	14	35	346			79	6	128	498		72	17	26	409		105	16	32	432			72	13	35	534		60	19	26	690		57	89	36	514			49
	49	9	21	578		32	11	15	492		74	24	36	409			75	5	101	497		56	17	13	408		53	8	21	430			64	13	40	534		55	22	29	690		68	71	36	514			37
	50	13	14	577		26	11	14	491		67	17	35	409			64	7	95	496		120	10	21	407		41	2	11	429			63	12	35	534		59	21	30	681		73	73	36	514			28
	64	9	17	576		33	11	18	490		62	19	35	409			84	8	176	495		100	6	24	529		38	3	6	428			44	14	41	534		68	16	23	681		71	99	34	514			45
	59	7	13	575		57	19	22	489		65	21	32	409			91	7	197	494		84	12	23	525		54	11	9	427			39	13	35	534		74	15	22	681		60	109	39	514			58
	45	11	17	574		85	18	22	488		78	26	41	409			76	7	156	493		49	12	10	525		66	6	14	426			23	9	36	534		76	13	22	681		56	93	38	514			30
	43	9	17	573		89	16	26	487		78	21	42	409			73	6	133	492		44	20	14	525		68	3	12	425			22	8	37	534		60	15	25	681		58	103	36	514			17
	49	9	17	572		108	10	26	486		79	24	37	409			93	8	142	491		41	8	7	525		80	6	11	424			6	9	32	534		51	16	25	681		61	99	34	514			20
	51	11	19	571		99	10	20	485		72	26	39	409			73	6	107	490		36	8	7	525		119	5	17	423			3	9	29	534		49	15	20	681		55	93	40	514			33
	44	9	17	570		94	10	21	484		63	21	38	409			48	8	111	489		24	11	7	519		33	13	16	417			9	10	34	534		53	14	19	681		64	82	43	514			37
	41	17	21	569		105	11	22	483		51	22	46	409			41	12	96	488		12	11	8	519		102	10	24	539			31	10	37	534		75	10	21	681		71	101	48	514			34
	40	12	21	568		104	10	19	482		53	24	42	409			45	9	78	487		13	16	10	519		118	11	51	539			18	10	31	534		82	13	23	681		70	129	53	514			26
	34	11	18	567		103	8	18	481		51	30	39	409			55	15	58	486		34	19	9	519		90	6	21	539			15	8	28	522		82	10	22	671		68	124	41	514			31
	36	7	19	566		86	10	20	480		47	22	37	409			62	14	81	485		59	27	125	519		61	4	19	539			16	11	32	522		75	10	28	671		60	97	48	514			28
	38	7	17	565		35	12	22	611		38	22	29	409			66	8	77	484		48	12	122	515		49	4	21	539			19	11	37	522		77	15	22	671		47	109	43	514			27
	40	10	19	564		65	7	18	611		36	24	33	409			49	8	30	483		35	16	40	515		59	5	29	539			23	9	34	512		79	14	21	671		39	107	37	513			17
	47	11	18	563		81	10	18	611		40	26	29	409			43	3	36	482		31	16	30	515		86	8	30	539			25	11	36	512		71	10	23	671		33	82	41	512			28
	52	6	17	562		78	7	18	610		54	26	32	409			33	2	40	481		39	27	31	515		116	8	48	539			30	10	37	512		58	10	20	671		26	95	37	511			42
	65	9	17	561		65	9	18	609		56	24	35	409			20	4	22	480		59	35	44	515		106	5	63	539			37	11	37	512		53	13	15	671		21	82	33	510			71
	57	11	20	560		74	11	20	608		70	21	33	409			31	9	38	479		79	18	58	515		77	6	10	539			42	10	37	512		54	15	20	671		22	73	32	509			58
	42	8	18	559		63	11	19	595		75	21	29	409			63	9	35	478		42	16	62	515		112	6	29	539			36	10	37	512		64	14	26	671		22	97	39	508			60
	42	5	13	558		77	11	20	595		83	26	37	408			69	8	47	477		35	18	31	510		117	3	33	539			35	12	34	512		77	15	27	671		29	103	36	507			44
	41	6	16	557		79	10	17	595		86	36	39	407			80	10	39	476		69	14	106	510		86	2	16	528			37	9	38	512		81	19	30	671		49	111	47	506			33
	35	8	14	556		64	11	17	595		94	30	38	406			78	5	52	475		81	22	48	510		61	1	8	528			33	12	42	512		64	15	25	671		64	78	45	505			43
	31	7	17	555		53	13	17	595		111	22	37	405			84	6	100	474		81	19	19	510		59	1	5	528			45	10	41	512		46	13	20	671		74	109	54	504			67
	32	9	17	555		72	10	23	588		113	32	39	404			77	8	58	473		77	22	20	510		68	2	10	528			49	14	40	512		59	13	26	671		87	111	56	503			66
	42	9	20	555		99	10	24	588		104	30	42	403			58	7	93	472		104	22	17	510		55	1	6	528			52	15	48	512		66	15	23	671		96	109	58	502			46
	45	14	20	555		102	11	18	588		87	24	37	402			34	6	57	471		125	36	40	510		49	4	16	513			45	13	43	512		59	9	18	671		91	162	63	501			44
	51	14	24	555		91	14	20	588		76	22	29	401			48	9	71	470		150	48	92	510		52	10	23	513			39	14	38	512		47	10	17	671		79	159	54	500			46
	64	6	16	555		92	11	24	588		80	19	34	400			85	9	97	469		146	26	40	501		53	13	19	513			47	13	41	512		36	17	17	671		62	109	54	499			46
	61	6	17	555		100	16	18	588		89	19	35	399			108	10	104	468		152	15	49	501		46	16	31	504			45	13	39	512		25	15	15	671		39	126	50	498			41
	45	10	22	555		60	11	18	588		98	19	35	398			108	11	61	467		165	23	53	501		44	14	32	504			40	11	39	512		25	8	14	671		26	78	39	497			48
	30	11	17	555		48	9	18	588		96	19	37	397			92	7	71	466		176	31	83	501		63	11	33	504			36	11	38	512		37	10	18	671		30	50	41	496			50
	30	6	17	617		58	11	18	588		92	21	34	396			74	8	53	465		210	14	110	501		77	16	27	504			54	15	37	512		89	11	28	646		35	73	47	495			48
	32	9	13	617		55	17	20	588		78	30	34	395			68	9	57	464		212	30	84	501		68	14	23	504			53	12	36	512		81	10	23	646		38	55	38	494			43
	37	9	18	617		58	16	21	574		58	22	31	394			75	8	36	463		170	18	76	501		41	16	14	504			45	10	35	512		55	11	24	646		38	58	41	493			37
	43	11	15	617		65	11	17	574		51	22	30	393			80	12	68	462		100	21	53	501		42	22	13	504			40	11	40	512		50	15	24	646		50	70	39	492			42
	36	8	20	617		51	8	15	574		65	21	35	392			93	13	91	461		122	23	110	501		45	10	8	504			35	12	40	512		49	16	30	646		57	35	38	491			44
	24	6	20	617		48	9	15	574		84	30	40	391			83	14	58	460		235	17	251	501		51	10	11	504			46	17	41	512		59	8	24	626		18	12	15	560			33
	19	16	21	617		38	13	15	574		108	30	42	390			74	6	56	459		241	19	254	501		50	11	19	504			60	15	48	499		65	10	21	626		16	17	12	560			22
	22	16	22	617		33	11	16	574		118	22	43	389			72	12	106	458		232	12	240	501		59	9	15	504			71	14	44	499		57	11	24	626		19	20	13	560			17
	37	17	20	617		31	10	17	574		112	26	42	388			60	10	52	457		120	21	135	501		68	16	11	504			79	13	40	499		71	10	25	626		23	26	19	544			25
	45	22	20	617		53	7	17	574		95	21	37	387			53	2	22	456		59	20	88	501		68	16	18	504			58	10	39	499		73	10	23	626		28	39	30	544			48
	56	16	15	617		76	10	20	574		84	19	36	386			77	9	28	455		58	18	31	494		61	16	16	504			36	9	36	499		63	9	23	626		30	43	30	544			55
	44	9	20	617		87	12	23	574		80	19	36	385			84	10	41	454		72	16	13	494		77	10	19	504			24	10	33	499		57	9	18	626		35	47	32	544			62
	35	9	20	617		98	11	25	574		77	21	42	384			85	20	72	453		81	19	42	494		87	19	16	504			29	9	34	499		50	9	20	626		37	58	31	544			67
	42	10	19	617		108	13	25	574		88	32	40	383			105	21	68	452		104	15	58	494		108	22	19	504			44	9	32	499		43	8	14	626		47	56	30	544			57
	36	9	15	617		99	12	25	574		86	30	37	382			111	19	59	452		159	27	140	494		128	31	33	504			46	10	34	491		39	10	18	626		58	50	34	544			43
	31	13	18	610		82	15	22	574		92	22	33	381			108	12	37	452		195	24	131	494		110	27	28	504			34	11	36	491		51	8	19	626		70	40	29	544			25
	33	16	21	610		49	10	16	574		81	21	31	380			95	8	37	452		210	29	170	494		87	14	26	504			53	12	37	491		55	8	24	626		63	55	28	544			14
	41	16	18	610		47	10	19	574		91	16	33	379			120	12	154	567		190	17	74	494		96	24	21	503			74	13	40	491		22	13	15	745		56	47	26	544			18
	34	19	25	610		51	7	17	559		97	16	34	378			88	8	42	567		199	35	102	494		111	29	36	502			80	15	44	491		19	10	17	745		63	66	32	544			36
	27	8	19	610		50	12	19	559		106	22	35	377			48	9	28	567		214	30	129	494		125	39	31	501			96	12	45	491		31	11	23	745		80	66	43	544			65
	28	4	11	610		74	12	22	559		105	21	40	376			23	12	25	567		216	29	59	494		121	37	51	500			74	11	43	491		46	15	24	745		91	64	46	544			77
	36	11	22	610		92	10	20	559		98	21	39	375			22	6	26	567		211	39	77	494		89	17	52	499			60	15	39	491		49	17	27	745		91	66	42	544			58
	43	14	19	610		99	9	22	559		102	22	40	374			27	8	19	567		215	35	129	494		96	11	39	498			66	18	43	491		50	21	26	745		80	56	39	544			50
	40	9	12	610		99	11	19	559		113	16	36	373			33	12	34	556		191	56	100	494		118	16	66	497			65	13	40	491		49	21	26	745		75	63	44	544			48
	55	15	12	610		95	14	22	559		121	19	35	372			38	11	22	556		207	40	179	493		92	14	44	496			47	12	43	491		59	19	26	745		84	75	45	544			35
	71	11	14	610		109	12	18	559		115	16	33	371			33	4	33	556		224	42	166	492		68	18	33	495			39	11	38	491		56	15	31	745		89	82	50	544			23
	56	8	18	610		77	16	18	559		101	16	36	371			31	6	46	556		211	46	168	491		62	16	48	494			60	16	46	491		62	14	31	745		85	70	39	544			29
	47	5	19	610		84	18	23	559		100	16	35	371			35	5	34	556		157	42	98	490		55	17	43	493			72	15	51	491		60	20	29	745		65	75	43	544			38
	48	6	17	610		99	17	21	559		98	12	36	371			34	4	17	556		142	51	108	489		58	11	53	492			98	18	49	491		51	22	33	745		52	68	40	544			20
	37	9	20	610		107	19	23	559		69	12	31	371			37	9	21	556		175	55	61	488		36	6	5	491			71	15	53	491		54	15	34	745		55	68	38	544			19
	41	9	19	610		142	16	27	559		54	14	25	371			59	11	28	556		178	74	83	487		40	11	20	490			57	15	39	491		67	16	33	745		54	89	37	544			19
	46	9	19	610		148	21	27	559		54	14	30	371			71	13	52	556		168	45	53	486		59	11	19	489			55	15	34	491		69	20	31	745		51	95	37	544			15
	46	6	17	610		141	18	31	559		77	22	37	371			77	18	37	556		98	30	45	485		88	20	45	488			35	13	37	491		59	21	31	745		44	84	36	544			15
	36	6	15	609		130	21	30	559		97	19	40	371			91	15	94	556		49	24	42	484		84	20	37	487			42	16	42	491		45	21	33	745		28	86	30	536			24
	30	6	17	608		125	19	27	559		68	14	35	371			110	20	86	556		55	16	18	483		80	25	46	486			60	14	33	491		40	19	29	745		25	80	26	536			38
	47	6	13	607		118	12	22	559		69	19	35	371			89	19	126	556		135	14	74	482		83	43	44	485			64	11	37	485		43	17	26	745		31	66	29	536			48
	61	6	17	606		108	13	20	558		83	34	42	371			88	15	94	556		146	14	108	481		77	33	39	484			62	10	39	480		49	21	30	745		40	78	32	536			43
	62	15	23	605		109	11	22	557		88	22	43	371			71	12	41	556		168	22	176	480		77	22	40	483			63	15	50	480		44	19	20	728		55	80	30	536			50
	63	10	20	604		93	11	21	544		89	19	42	371			56	5	28	556		197	51	110	479		70	11	27	482			56	15	40	480		29	20	21	728		84	80	38	536			61
	75	8	18	603		91	6	20	544		98	16	39	371			32	5	22	556		220	24	171	478		76	14	33	481			47	13	42	480		42	16	24	728		119	93	36	536			61
	62	13	19	602		112	8	19	544		99	24	42	371			32	7	37	556		218	35	215	477		65	10	22	480			33	11	36	480		64	10	28	728		114	91	43	536			47
	54	11	24	601		115	10	22	544		86	17	38	371			32	9	77	546		214	23	146	476		47	9	19	479			16	15	37	480		71	15	27	728		149	84	48	536			63
	53	9	15	600		112	10	20	544		81	10	33	371			47	10	87	546		215	19	220	475		56	10	13	478			23	17	44	480		55	22	28	728		118	93	40	536			83
	46	11	22	599		130	13	24	544		94	13	27	353			61	9	76	546		199	41	173	474		64	16	25	477			31	19	53	454		54	19	27	728		97	80	41	536			56
	39	6	13	598		112	11	22	544		85	16	31	353			84	7	59	546		152	12	45	473		94	14	33	476			47	23	53	454		66	17	28	728		77	116	38	536			51
	42	9	16	597		122	16	23	544		81	16	33	353			85	6	45	546		131	13	40	472		117	13	35	475			64	23	49	454		81	16	32	728		53	105	33	536			57
	42	9	20	596		126	14	28	544		69	19	33	353			103	9	61	546		104	22	27	471		121	13	39	474			56	16	49	454		97	20	33	728		50	84	34	536			50
	34	9	21	595		142	12	23	544		60	19	37	353			96	12	143	546		84	18	33	470		77	13	21	473			45	13	40	454		101	20	29	728		56	93	32	536			29
	29	9	16	594		138	15	20	544		62	24	36	353			78	12	234	537		92	22	27	469		57	22	22	472			30	14	43	454		84	16	24	728		64	49	27	536			12
	20	8	16	593		114	15	18	544		69	26	38	353			60	11	190	537		116	13	49	468		68	13	23	471			20	13	38	454		66	24	25	728		57	49	28	536			6
	20	6	15	592		110	10	21	544		75	30	37	353			46	7	23	537		84	20	98	467		55	10	28	470			23	14	35	454		45	20	25	728		56	75	30	536			4
	27	11	20	591		119	16	20	543		79	24	45	353			29	10	31	537		72	20	61	466		47	13	22	469			28	15	41	454		46	26	33	728		58	76	30	536			14
	46	12	17	590		119	13	23	542		74	30	40	353			38	12	44	537		81	16	23	465		51	17	19	468			39	13	38	454		59	25	30	728		67	64	30	536			25
	61	12	15	589		108	11	17	541		90	30	40	353			41	14	47	537		131	16	69	464		56	22	34	467			43	11	43	454		60	21	27	728		62	87	23	536			33
	45	15	15	588		97	9	18	540		96	26	37	353			44	8	32	537		108	21	36	463		69	17	42	466			53	11	41	454		54	30	35	728		62	82	30	536			30
	43	8	24	587		93	11	18	539		80	16	40	353			48	10	45	537		92	13	53	462		92	18	64	465			44	16	47	454		66	25	37	728		74	101	33	536			15
	55	8	21	586		102	13	18	538		70	14	37	353			66	8	118	529		71	20	13	461		116	29	48	464			24	15	39	454		72	19	28	728		83	84	34	536			2
	53	6	17	585		110	14	22	537		56	17	35	353			103	9	111	529		77	25	34	460		126	30	56	463			41	13	36	450		70	25	31	728		79	76	34	536			5
	53	10	15	584		126	15	22	536		49	16	32	346			111	9	169	529		112	33	110	459		122	37	61	462			51	12	36	450		69	30	35	728		74	68	35	536			11
	55	19	16	583		132	10	23	535		53	12	29	346			80	17	129	529		110	19	108	458		126	35	60	461			71	14	40	450		59	30	40	728		70	75	33	536			24
	55	22	19	582		121	13	25	534		59	14	29	346			72	20	121	529		207	40	246	431		126	19	75	460			69	11	42	450		63	21	44	728		59	86	31	536			25
	54	22	16	581		130	10	21	533		57	16	33	346			86	17	91	529		185	35	245	430		102	20	56	459			54	11	34	450		85	32	32	728		37	78	32	529			14
	43	12	17	580		127	10	23	532		75	26	40	409			107	12	83	529		84	24	163	429		83	13	32	458			51	10	31	450		88	30	42	728		28	63	32	514			10
	45	8	17	579		141	12	25	531		94	30	42	409			74	12	26	529		59	13	77	429		60	14	21	457			33	8	31	450		104	30	45	728		28	52	33	514			18
	47	8	21	578		135	12	22	530		84	38	40	409			84	20	58	521		84	20	125	429		59	11	16	456			25	12	30	450		86	28	43	728		44	42	28	514			35
	48	13	17	577		128	15	25	529		72	22	40	409			70	8	32	521		98	22	71	429		60	13	12	455			12	11	32	450		70	22	38	728		77	56	29	514			36
	48	11	15	576		126	12	23	528		59	16	29	409			64	17	63	521		131	23	31	429		67	7	12	454			4	8	24	450		67	28	41	728		93	60	34	514			34
	51	10	14	575		105	12	21	527		60	19	31	409			89	5	113	521		175	27	72	429		56	11	8	453			48	10	35	572		68	21	30	728		114	50	41	514			37
	46	11	16	574		96	13	23	526		83	21	34	409			66	11	31	521		150	24	218	429		42	11	27	452			21	10	33	572		71	25	35	728		102	50	44	514			37
	46	6	16	573		96	17	23	525		94	16	39	409			49	8	59	521		67	24	36	429		29	13	13	451			10	13	36	572		79	21	32	728		118	46	40	514			32
	51	8	17	572		104	17	25	524		80	22	40	409			76	6	36	521		110	12	131	429		45	11	18	450			14	12	44	572		77	20	29	728		147	46	41	514			27
	44	8	16	571		105	17	25	523		84	24	37	409			140	5	71	521		198	12	250	429		94	16	57	449			32	10	51	572		73	20	31	728		132	45	39	514			22
	49	8	17	570		109	14	22	522		94	32	38	409			175	6	116	521		238	14	255	429		111	20	67	448			35	15	52	572		81	21	32	728		99	49	35	514			11
	50	14	19	569		111	10	20	521		85	30	42	409			109	7	89	521		232	10	252	429		130	16	67	447			52	14	45	572		75	21	31	690		89	56	34	514			9
	49	14	21	568		103	12	22	520		88	30	42	409			56	5	50	521		161	15	242	429		132	14	54	446			59	11	51	572		57	22	37	690		76	66	35	514			18
	43	8	19	567		93	14	20	519		91	30	43	409			54	8	73	521		133	16	173	415		148	11	51	445			49	13	50	572		55	22	35	690		67	49	30	514			17
	35	9	18	566		74	10	18	518		89	32	44	409			57	6	36	521		116	20	233	414		190	9	76	444			65	11	36	563		70	22	36	690		80	52	37	514			19
	32	10	17	565		55	12	18	517		77	16	42	409			71	8	48	521		90	10	187	413		183	10	68	443			92	14	37	563		77	24	40	690		81	50	28	514			24
	34	11	19	564		47	14	16	516		65	17	41	409			67	12	43	521		150	12	232	412		125	10	92	442			80	12	36	563		75	28	42	690		79	58	30	514			22
	47	17	19	563		45	13	17	515		63	21	34	409			31	14	27	521		165	10	94	411		69	8	68	441			42	11	30	563		78	25	41	690		74	60	34	514			43
	44	8	19	562		53	16	18	514		62	16	36	409			25	6	23	520		138	13	74	410		62	10	49	440			24	9	25	563		77	25	37	690		75	60	33	514			40
	48	7	21	561		51	10	18	513		58	16	32	409			29	6	32	519		114	17	16	409		99	14	69	439			21	10	30	563		78	22	38	690		69	56	34	514			39
	65	9	17	560		34	21	18	512		44	17	29	409			38	12	92	518		94	14	10	408		108	19	51	438			14	12	31	563		73	26	37	690		68	56	30	514			34
	45	9	17	559		48	15	17	511		48	17	29	409			50	12	46	517		127	18	96	407		102	25	31	437			8	10	32	563		75	25	35	690		68	58	34	514			14
	45	6	12	558		64	16	17	510		65	21	35	409			39	10	25	516		218	14	253	406		73	17	30	436			22	7	34	563		77	19	30	690		70	86	34	514			23
	41	7	17	557		46	16	17	509		65	19	37	409			50	10	79	515		226	16	255	405		56	14	14	435			18	8	37	534		69	19	25	690		60	93	34	514			47
	41	7	19	556		32	11	16	508		64	17	35	409			62	9	58	514		185	14	219	404		81	18	25	434			13	9	32	534		54	15	30	690		62	107	43	514			48
	36	9	18	555		42	17	19	507		74	21	38	409			55	10	78	513		150	22	129	403		115	16	39	433			14	9	30	534		45	28	29	690		74	89	40	514			50
	41	8	21	555		68	15	22	506		86	30	34	408			55	16	87	512		88	24	171	402		119	13	35	432			13	11	36	534		40	17	26	690		61	73	35	514			55
	48	13	21	555		82	11	23	505		90	34	41	407			56	13	107	511		56	14	16	401		83	13	33	431			11	12	39	534		48	17	27	690		48	64	28	514			50
	49	18	22	555		85	11	20	504		95	30	42	406			65	19	38	510		77	22	8	569		40	13	25	430			25	13	40	534		59	17	29	690		43	64	30	514			35
	55	10	21	555		54	10	17	503		90	19	36	405			73	17	36	509		79	27	23	555		39	8	14	429			37	14	38	534		54	19	29	690		51	70	34	514			51
	57	13	17	555		57	11	17	502		88	22	36	404			62	22	42	508		155	49	36	551		40	4	7	428			42	11	34	534		55	22	27	690		73	86	39	514			54
	51	8	21	555		72	13	17	501		94	24	37	403			56	23	50	507		185	41	72	551		46	7	4	427			49	7	34	534		58	17	23	690		69	82	34	514			47
	36	8	18	555		64	11	18	500		81	36	36	402			71	15	40	506		178	84	150	551		57	7	12	426			66	10	36	534		74	16	29	690		78	86	39	514			43
	19	13	17	555		67	13	22	499		68	32	37	401			75	12	46	505		165	76	72	551		67	9	14	425			91	14	43	534		89	21	31	690		80	61	34	514			59
	18	9	15	555		75	14	21	498		75	22	38	400			60	9	35	504		138	83	110	551		70	8	14	424			77	14	45	534		94	20	33	690		60	71	34	514			49
	13	9	18	555		78	16	22	497		78	22	39	399			52	9	60	503		74	55	125	551		92	7	16	423			55	13	43	534		90	15	29	690		49	75	33	514			43
	25	4	17	555		76	16	25	496		84	30	40	398			61	13	146	502		61	48	72	551		104	13	28	422			42	11	42	534		81	20	30	690		50	78	29	514			48
	28	6	14	555		76	17	22	495		86	21	35	397			79	10	77	501		53	8	8	529		117	10	27	421			42	15	48	534		67	15	23	690		55	76	34	514			50
	29	6	17	555		68	11	22	494		77	14	32	396			94	4	27	500		35	10	6	529		101	14	26	420			43	14	47	534		58	19	28	690		54	80	33	514			68
	14	6	13	540		54	10	17	493		77	16	32	395			72	7	28	499		67	13	18	529		70	11	32	419			31	14	39	534		70	26	31	681		65	82	41	514			72
	24	9	17	540		52	10	17	492		80	16	31	394			71	11	57	498		88	13	41	529		56	13	19	418			26	11	40	534		77	22	28	681		82	68	40	514			68
	35	9	20	534		45	9	17	491		87	21	32	393			58	7	66	497		114	21	125	529		52	7	12	417			16	10	43	534		72	19	29	681		89	80	35	514			54
	40	15	24	534		62	13	24	490		99	24	36	392			64	6	95	496		152	29	58	529		58	8	19	416			11	9	37	534		77	15	27	681		74	68	33	514			54
	47	10	17	534		90	18	23	489		100	34	40	391			85	11	183	495		159	11	42	529		55	10	22	415			2	9	39	534		59	17	25	681		72	76	31	514			53
	40	8	22	534		93	17	21	488		116	30	48	390			58	10	191	494		83	18	22	525		42	9	11	414			20	11	39	534		47	15	24	681		56	68	34	514			61
	32	9	21	534		115	16	22	487		127	26	49	389			44	8	187	493		64	12	27	525		39	10	17	413			37	11	46	534		56	16	26	681		52	89	36	513			54
	26	8	20	534		142	11	29	486		114	26	43	388			47	6	140	492		98	36	41	525		58	10	24	412			48	11	44	534		57	14	25	681		44	73	29	512			43
	23	11	18	534		130	15	23	485		88	24	38	387			75	6	185	491		102	13	44	525		84	9	24	411			51	15	42	534		74	13	23	681		33	75	27	511			43
	23	11	17	534		116	10	23	484		64	22	35	386			87	10	203	490		61	10	10	525		100	11	15	410			32	12	40	534		80	9	23	681		34	87	38	510			70
	19	6	21	534		118	10	19	483		61	21	36	385			65	11	147	489		33	6	11	519		100	11	48	409			20	11	34	522		85	10	24	671		40	80	34	509			63
	50	6	21	626		104	10	19	482		67	21	32	384			56	12	123	488		16	10	11	519		108	7	43	408			25	10	36	522		86	13	27	671		36	75	41	508			33
	54	6	19	626		91	10	20	481		77	32	41	383			59	9	103	487		19	13	12	519		105	13	47	407			37	11	35	522		84	17	29	671		45	93	30	507			20
	46	8	22	626		81	11	19	480		95	36	35	382			67	9	80	486		44	21	44	519		74	11	23	406			41	9	32	512		89	15	25	671		65	75	29	506			16
	43	6	20	626		96	6	18	479		93	17	36	381			85	11	133	485		81	19	146	519		69	10	23	405			48	9	35	512		81	15	28	671		79	91	36	505			12
	45	7	19	626		74	12	17	478		76	13	34	380			85	9	137	484		49	16	152	515		76	14	19	404			45	13	42	512		70	14	28	671		86	76	39	504			18
	44	8	16	617		45	10	14	477		77	12	29	379			48	11	80	483		22	33	86	515		42	16	19	403			28	12	45	512		48	15	25	671		96	86	43	503			35
	36	6	17	617		29	11	16	476		82	16	34	378			33	5	16	482		29	22	27	515		35	7	12	402			26	14	45	512		49	19	21	671		109	95	43	502			39
	32	13	15	617		35	9	20	475		99	16	35	377			36	5	28	481		39	28	44	515		45	11	11	401			26	13	43	512		68	29	26	671		101	93	38	501			35
	39	15	17	617		77	11	23	474		104	21	37	376			33	6	50	480		83	33	41	515		69	11	23	400			28	13	38	512		87	25	24	671		87	111	43	500			22
	40	17	14	617		43	13	15	611		110	21	37	375			29	9	25	479		106	24	51	515		73	6	16	539			27	10	42	512		83	16	27	671		74	126	39	499			22
	36	12	16	617		37	16	18	611		122	17	37	374			43	8	33	478		157	30	66	515		63	8	18	539			30	13	49	512		66	17	24	671		52	80	34	498			24
	33	8	20	617		51	13	20	611		129	30	43	373			73	7	30	477		90	46	35	515		97	8	28	539			45	11	56	512		67	20	26	671		39	103	42	497			26
	29	15	23	617		76	7	18	611		132	16	35	372			89	11	41	476		58	18	29	515		139	7	62	539			54	15	50	512		73	15	24	671		42	126	41	496			39
	36	23	23	617		75	10	18	611		113	14	39	371			85	12	42	475		49	25	33	515		117	7	50	539			69	14	40	512		71	15	24	671		48	101	45	495			47
	44	22	22	617		70	7	19	610		103	16	34	371			89	6	71	474		86	22	37	510		59	8	19	539			64	15	42	512		61	10	22	671		56	133	46	494			53
	57	15	18	617		82	10	20	609		88	16	34	371			84	5	64	473		72	21	55	510		36	6	26	539			54	12	37	512		43	13	21	671		60	120	42	493			62
	56	11	17	617		89	13	22	608		68	14	31	371			83	9	94	472		69	45	67	510		56	7	34	539			47	10	35	512		46	20	26	671		68	113	48	492			52
	42	9	20	617		76	11	19	595		59	14	31	371			70	14	102	471		106	41	69	510		95	5	47	539			51	10	34	512		43	19	27	671		90	120	54	491			39
	36	11	19	617		79	16	22	595		79	10	32	371			62	9	41	470		140	39	53	510		145	10	67	539			47	11	37	512		35	15	20	671		95	84	50	490			31
	47	13	14	617		68	11	17	595		99	16	35	371			85	12	53	469		171	28	45	510		125	8	45	539			46	13	37	512		35	15	23	671		59	66	41	489			36
	39	5	21	617		58	14	18	595		97	16	38	371			123	9	46	468		173	35	39	510		97	6	12	539			48	12	36	512		34	14	20	671		38	76	38	488			38
	39	5	17	610		62	11	20	595		99	19	34	371			135	9	76	467		185	33	66	510		88	7	14	539			46	13	40	512		31	10	21	671		28	52	33	487			46
	46	10	19	610		61	12	22	588		100	19	35	371			117	7	71	466		181	42	127	510		93	7	26	539			38	11	39	512		31	9	19	671		26	25	34	486			52
	48	11	21	610		81	17	26	588		83	19	32	371			98	8	44	465		179	24	42	501		69	5	21	539			40	12	40	512		32	9	20	671		24	23	28	485			44
	41	14	18	610		89	12	20	588		92	38	37	371			82	9	33	464		178	16	58	501		48	4	9	528			34	14	45	512		31	14	20	671		16	21	13	567			21
	42	7	14	610		108	17	25	588		99	22	41	371			68	4	21	463		184	16	34	501		60	6	14	528			45	18	45	512		33	15	21	671		17	21	14	567			14
	36	21	14	610		107	14	27	588		99	26	39	371			69	6	10	462		188	20	48	501		83	3	23	528			63	15	49	499		37	10	22	671		19	18	16	560			24
	41	5	17	610		103	19	23	588		106	19	36	371			80	12	61	461		215	12	69	501		87	6	28	528			67	18	39	499		41	10	20	653		20	24	20	560			26
	55	18	18	610		84	14	19	588		105	16	37	371			90	14	75	460		227	18	159	501		78	6	15	528			73	13	39	499		43	9	19	653		17	19	18	560			32
	48	9	13	610		66	13	19	588		105	22	42	371			76	18	123	459		197	20	161	501		97	6	24	528			66	14	38	499		38	10	17	653		22	28	15	560			32
	48	10	13	610		66	13	20	588		89	10	35	371			66	12	90	458		159	21	127	501		84	5	17	528			45	13	37	499		32	11	18	653		20	23	13	560			40
	68	11	13	610		84	28	23	588		75	8	27	353			58	12	56	457		127	19	66	501		65	7	21	528			25	10	35	499		31	10	16	653		18	24	18	560			31
	55	14	19	610		96	34	26	588		72	16	31	353			46	4	18	456		159	24	224	501		61	4	9	521			34	9	40	499		31	13	22	653		21	29	19	560			32
	50	7	19	610		101	18	25	574		61	16	34	353			51	6	18	455		217	31	237	501		51	5	10	521			44	11	43	499		41	13	18	653		26	63	31	544			32
	49	9	19	610		85	13	21	574		43	17	35	353			88	12	51	454		182	20	254	501		41	8	18	517			46	13	41	491		43	10	21	653		40	76	43	544			31
	44	11	21	610		60	11	16	574		42	22	31	353			94	16	54	453		138	28	127	501		41	9	9	513			36	14	46	491		48	11	18	646		48	97	47	544			23
	46	8	20	610		36	10	14	574		57	16	30	353			98	15	59	452		112	28	112	501		43	6	7	513			52	11	42	491		52	11	21	646		53	73	41	544			21
	46	9	21	610		35	11	15	574		68	21	33	353			96	16	51	452		133	24	74	494		59	3	12	513			70	16	42	491		62	8	23	646		48	61	33	544			24
	45	7	20	610		24	12	16	574		80	22	33	353			91	14	28	452		112	21	27	494		77	7	32	513			78	15	38	491		77	15	29	646		51	63	33	544			33
	39	5	13	609		34	10	16	574		98	21	36	353			69	12	40	452		116	22	94	494		79	4	28	513			80	17	39	491		76	15	26	646		63	66	39	544			56
	35	4	16	608		58	11	17	574		85	26	35	353			51	7	77	452		163	30	230	494		64	7	36	513			85	13	40	491		72	15	27	646		69	42	32	544			73
	42	8	18	607		83	18	23	574		90	24	37	353			32	9	34	452		173	23	188	494		48	11	20	513			69	14	50	491		82	17	28	646		62	56	32	544			79
	52	6	20	606		113	17	27	574		92	24	35	353			26	5	19	452		204	15	198	494		46	16	24	513			75	19	42	491		86	13	30	646		57	63	35	544			79
	56	9	21	605		130	11	26	574		76	32	43	353			19	5	14	452		193	22	168	494		37	22	22	513			74	11	42	491		86	13	22	646		78	89	40	544			59
	55	9	15	604		130	15	25	574		69	32	41	353			16	6	22	452		212	25	86	494		39	22	26	504			57	13	44	491		66	14	27	646		90	84	39	544			29
	70	11	15	603		98	12	19	574		58	22	40	353			24	9	30	452		234	23	154	494		49	22	23	504			51	13	48	491		70	15	26	646		103	66	45	544			9
	61	8	14	602		60	12	16	574		58	21	36	346			36	12	58	574		185	28	28	494		72	19	27	504			64	20	47	491		65	19	27	646		106	68	40	544			12
	63	9	20	601		48	15	20	574		56	12	29	346			37	15	77	574		159	27	49	494		75	22	25	504			82	22	52	491		91	20	36	626		96	71	43	544			21
	55	6	16	600		62	11	20	559		55	8	25	346			47	17	117	574		179	36	62	494		80	16	16	504			88	15	45	491		90	10	25	626		94	66	45	544			31
	63	11	21	599		62	12	20	559		55	13	29	346			86	18	143	574		187	39	129	494		92	20	30	504			81	18	49	491		70	9	19	626		104	80	43	544			57
	59	7	14	598		81	10	22	559		51	16	35	346			119	21	189	574		200	40	179	494		87	16	20	504			48	18	48	491		75	10	15	626		105	76	42	544			78
	57	8	15	597		98	11	21	559		48	16	41	346			122	26	164	574		210	25	116	493		83	14	29	504			33	16	41	491		79	8	18	626		95	68	37	544			69
	55	11	17	596		116	14	23	559		46	19	41	346			105	16	150	574		230	33	90	492		82	16	21	504			31	14	41	491		75	10	22	626		81	73	39	544			58
	45	6	17	595		105	13	22	559		44	34	44	415			87	10	51	567		231	40	102	491		93	13	24	504			35	15	42	491		68	9	20	626		73	64	34	544			43
	46	6	15	594		108	13	24	559		44	38	43	415			55	10	37	567		181	37	36	490		94	13	21	504			49	13	35	491		58	8	22	626		75	70	39	544			29
	36	8	16	593		105	11	22	559		42	26	40	415			57	15	31	567		148	27	33	489		84	14	25	504			53	10	35	491		68	8	22	626		70	66	34	544			15
	35	8	17	592		112	16	19	559		50	19	40	415			56	12	64	567		178	48	71	488		71	18	21	504			70	12	37	480		66	10	20	626		72	68	39	544			20
	34	8	20	591		114	17	26	559		58	26	39	409			35	8	20	567		232	40	155	487		78	10	16	504			79	13	42	480		54	8	21	626		58	49	29	544			35
	38	9	13	590		121	15	23	559		57	40	41	409			33	9	31	556		215	33	152	486		88	20	20	504			63	15	42	480		69	8	26	626		38	46	26	536			41
	46	9	17	589		91	18	20	559		69	30	39	409			34	13	35	556		171	26	56	485		131	38	40	504			55	13	41	480		79	11	28	626		25	53	24	536			32
	41	8	15	588		122	14	23	559		77	36	42	409			30	12	44	556		114	34	108	484		161	43	44	504			43	13	34	480		76	15	24	626		36	40	23	536			13
	31	11	19	587		150	15	24	559		95	34	42	409			27	8	42	556		122	17	150	483		152	54	48	504			24	11	38	480		65	10	20	626		63	46	27	536			10
	33	11	24	586		165	17	30	559		96	32	42	409			41	8	37	556		205	20	220	482		122	30	41	504			32	15	41	480		60	13	22	626		79	47	32	536			16
	34	11	21	585		159	21	32	559		92	30	40	409			41	5	24	556		171	16	150	481		105	27	25	503			56	16	46	454		53	10	19	626		82	56	32	536			25
	33	8	17	584		152	15	28	559		87	24	37	409			34	8	29	556		166	18	81	480		91	27	33	502			67	17	58	454		68	8	19	626		103	66	36	536			34
	41	8	13	583		131	12	23	559		76	17	31	409			44	14	80	556		198	64	116	479		104	27	29	501			74	25	53	454		24	9	19	745		103	87	39	536			35
	45	11	21	582		111	11	25	558		76	16	31	409			42	10	102	556		225	48	152	478		120	24	58	500			78	21	55	454		20	8	14	745		104	82	37	536			45
	40	19	21	581		109	11	19	557		84	19	33	409			41	13	111	556		222	41	199	477		103	18	59	499			66	17	46	454		20	10	16	745		108	56	33	536			47
	41	11	17	580		100	10	20	544		88	24	37	409			71	10	52	556		220	48	211	476		115	10	58	498			43	18	43	454		23	10	22	745		91	55	32	536			43
	48	11	18	579		90	8	19	544		93	22	40	409			80	11	75	556		221	18	142	475		146	14	62	497			35	13	41	454		30	10	24	745		79	58	34	536			36
	46	8	19	578		96	9	17	544		97	26	41	409			85	12	85	556		216	36	133	474		123	18	29	496			31	15	39	454		43	15	22	745		76	87	34	536			36
	48	9	15	577		114	10	21	544		85	36	37	409			73	19	132	556		159	19	74	473		105	16	29	495			36	20	43	454		48	15	24	745		87	68	30	536			38
	55	11	17	576		141	9	23	544		93	22	42	409			56	15	86	556		152	17	51	472		107	14	49	494			45	15	44	454		37	15	25	745		108	66	38	536			52
	51	11	18	575		143	11	24	544		95	19	36	409			43	7	36	556		140	12	62	471		74	18	40	493			47	17	40	454		27	15	21	745		129	58	39	536			57
	48	7	14	574		137	11	22	544		111	24	40	409			32	6	32	556		110	22	30	470		39	14	16	492			44	19	45	454		40	15	27	745		134	53	41	536			52
	45	5	17	573		156	21	23	544		115	30	39	409			28	7	38	556		84	20	22	469		34	16	8	491			42	20	42	454		48	16	27	745		122	68	42	536			63
	46	6	16	572		161	18	30	544		88	22	37	409			51	8	97	546		127	12	36	468		62	10	25	490			34	18	45	454		60	15	25	745		102	70	35	536			45
	42	9	15	571		161	17	28	544		77	19	36	409			66	12	123	546		142	14	59	467		80	11	52	489			42	15	45	454		63	17	26	745		86	52	28	536			57
	49	11	18	570		154	17	25	544		76	19	33	409			72	13	96	546		146	12	83	466		83	14	32	488			47	14	40	450		56	15	24	745		65	49	25	536			52
	58	13	17	569		119	18	19	544		60	21	31	409			81	9	74	546		127	19	46	465		64	16	31	487			56	17	37	450		57	19	26	745		48	61	28	536			45
	52	12	20	568		85	12	16	544		49	13	28	409			89	8	48	546		191	12	71	464		58	20	24	486			59	10	42	450		64	21	34	745		59	66	32	536			31
	50	9	22	567		94	13	18	543		55	17	29	409			87	12	79	546		182	21	76	463		94	39	51	485			54	10	30	450		60	24	31	745		62	70	34	536			20
	40	13	26	566		114	12	23	542		69	19	29	409			103	9	124	546		154	18	53	462		119	41	49	484			49	10	30	450		62	24	28	745		63	75	34	536			16
	41	13	18	565		94	11	20	541		80	17	34	409			87	15	205	537		127	23	36	461		131	33	47	483			39	11	29	450		68	25	30	745		66	70	34	536			10
	41	13	18	564		93	10	20	540		80	22	35	409			86	12	238	537		110	16	58	460		131	36	55	482			29	15	32	450		71	21	37	745		67	58	30	536			20
	45	13	20	563		98	11	17	539		90	32	40	409			59	10	104	537		144	30	86	459		146	27	63	481			26	18	33	450		88	19	35	745		56	55	32	536			36
	44	11	17	562		94	12	18	538		96	34	34	408			35	13	54	537		144	21	170	458		117	39	37	480			10	10	33	450		85	17	36	745		49	68	34	529			40
	49	6	13	561		114	12	22	537		84	24	37	407			40	13	41	537		133	37	61	457		82	20	24	479			6	9	32	450		74	26	36	745		40	84	33	514			35
	59	8	14	560		121	16	23	536		78	36	39	406			44	15	44	537		144	33	53	456		68	18	29	478			7	11	32	450		60	28	38	745		39	75	34	514			22
	58	10	17	559		131	11	25	535		73	19	35	405			47	9	43	537		204	58	209	433		68	20	24	477			54	13	38	572		51	25	33	745		52	73	34	514			6
	48	9	15	558		134	10	27	534		86	16	33	404			47	9	44	537		194	58	221	432		71	30	48	476			70	11	41	572		57	28	36	745		90	68	39	514			3
	45	8	17	557		156	11	25	533		93	16	35	403			51	14	72	529		179	46	215	431		88	20	58	475			72	10	37	572		61	21	31	745		113	75	44	514			19
	53	9	18	556		148	8	25	532		93	26	37	402			83	15	129	529		148	24	244	430		108	20	49	474			54	9	35	572		48	19	26	728		120	64	45	514			16
	44	9	17	555		147	11	26	531		79	40	39	401			113	17	168	529		74	24	182	429		104	20	40	473			34	11	38	572		30	22	25	728		114	70	48	514			7
	48	7	24	555		142	10	24	530		72	26	38	400			110	18	105	529		46	16	62	429		79	24	36	472			24	14	40	572		32	20	24	728		122	63	40	514			7
	52	8	25	555		124	14	20	529		75	21	36	399			111	19	95	529		71	12	83	429		70	31	35	471			20	14	47	572		52	17	18	728		132	58	42	514			14
	57	13	24	555		129	12	21	528		73	19	31	398			119	17	59	529		90	23	116	429		53	14	20	470			34	15	51	572		62	14	22	728		112	58	37	514			30
	51	11	19	555		117	14	22	527		83	19	34	397			122	16	63	529		100	19	28	429		59	20	38	469			49	17	55	572		57	25	31	728		90	63	36	514			30
	46	28	21	555		106	13	23	526		85	19	34	396			102	10	77	529		120	22	77	429		82	41	38	468			51	22	51	572		68	21	34	728		84	68	39	514			39
	41	11	22	555		131	14	22	525		86	14	34	395			74	15	111	521		92	17	74	429		83	33	57	467			60	12	49	572		86	17	36	728		74	68	34	514			44
	34	9	13	555		119	14	21	524		89	14	33	394			87	8	87	521		146	20	140	429		77	30	77	466			62	13	47	572		95	20	37	728		76	73	34	514			62
	27	11	17	555		127	18	23	523		88	16	35	393			85	8	40	521		204	19	182	429		102	22	55	465			55	11	45	563		98	28	36	728		74	63	37	514			55
	32	8	17	555		125	12	24	522		96	16	37	392			107	6	67	521		185	23	200	429		118	25	59	464			68	15	35	563		96	29	41	728		64	66	32	514			35
	22	6	12	555		117	10	21	521		102	32	37	391			102	12	39	521		191	25	255	429		125	24	66	463			50	13	34	563		75	24	27	728		62	56	32	514			21
	22	5	17	555		115	10	25	520		108	26	44	390			74	8	61	521		182	22	245	429		124	22	78	462			42	9	34	563		62	29	32	728		73	53	32	514			11
	24	8	13	555		110	16	20	519		114	22	37	389			54	8	61	521		94	14	148	416		110	22	33	461			25	11	31	563		71	24	30	728		72	50	37	514			3
	23	6	16	555		92	10	22	518		90	21	33	388			89	9	75	521		114	11	108	415		114	20	41	460			13	9	33	563		62	28	34	728		71	58	37	514			1
	26	5	13	555		74	11	20	517		57	17	32	387			132	8	118	521		161	17	248	414		82	17	36	459			10	11	32	563		73	30	36	728		76	68	35	514			6
	31	5	10	555		72	15	20	516		42	22	32	386			121	7	119	521		165	16	251	413		55	13	25	458			6	13	35	563		77	37	41	728		77	58	38	514			9
	29	10	16	555		60	10	18	515		57	26	33	385			80	6	62	521		187	24	251	412		50	10	15	457			11	9	35	563		70	46	43	728		78	75	34	514			19
	45	9	19	540		66	16	20	514		77	16	29	384			65	10	46	521		219	18	251	411		39	10	18	456			16	9	33	563		74	39	43	728		80	89	30	514			34
	38	8	18	540		77	8	17	513		101	21	30	383			49	9	46	521		202	19	235	410		49	8	7	455			17	11	40	563		83	30	39	728		88	89	29	514			43
	31	8	14	540		51	21	18	512		102	19	35	382			40	9	86	521		178	18	187	409		64	8	24	454			17	13	44	534		76	30	34	728		101	80	39	514			41
	31	9	17	540		57	13	17	511		99	16	37	381			48	6	26	521		104	13	40	408		67	13	22	453			24	11	38	534		69	36	36	728		83	75	34	514			48
	21	8	15	540		72	16	20	510		86	14	32	380			34	6	22	521		86	23	46	407		54	17	29	452			21	9	34	534		76	33	36	728		54	71	31	514			31
	20	5	13	540		51	15	20	509		71	9	25	379			47	6	49	520		144	30	242	406		38	18	30	451			26	13	38	534		89	22	37	728		41	61	30	514			38
	27	8	16	540		45	12	20	508		66	8	27	378			71	8	90	519		159	24	245	405		42	20	29	450			34	17	39	534		99	24	32	728		55	66	34	514			50
	43	8	17	540		51	13	18	507		85	12	31	377			90	15	146	518		144	11	205	404		78	20	50	449			42	13	40	534		102	32	37	728		88	73	41	514			49
	49	13	21	534		72	18	23	506		100	17	31	376			82	18	162	517		110	19	135	403		127	42	87	448			34	14	39	534		116	30	42	728		95	80	32	514			42
	49	11	23	534		83	15	23	505		102	17	34	375			66	14	65	516		83	20	200	402		148	37	105	447			34	10	35	534		116	30	45	728		100	66	36	514			52
	50	13	20	534		72	12	20	504		109	16	33	374			79	19	97	515		90	19	157	401		141	31	138	446			29	11	32	534		100	32	45	728		110	60	35	514			41
	53	11	21	534		65	11	18	503		109	24	43	373			86	9	80	514		90	30	92	400		124	16	99	445			64	10	39	534		81	35	43	728		80	75	39	514			29
	48	10	25	534		78	10	17	502		96	26	40	372			72	12	71	513		104	19	41	399		141	16	138	444			69	13	40	534		80	30	39	728		63	71	34	514			23
	39	8	18	534		85	10	18	501		95	17	37	371			45	12	63	512		88	15	66	398		158	16	128	443			70	16	43	534		65	29	32	728		57	66	36	514			17
	39	9	14	534		85	13	15	500		78	14	33	371			41	12	109	511		86	17	40	397		119	11	140	442			67	13	42	534		67	24	41	728		60	75	33	514			35
	38	9	16	534		88	15	23	499		54	10	29	371			52	12	51	510		168	74	46	575		64	14	157	441			51	11	41	534		89	25	34	728		62	71	34	514			51
	34	8	15	534		84	13	21	498		41	13	24	371			65	12	33	509		152	61	51	575		61	22	81	440			57	13	50	534		91	25	37	728		74	70	36	514			54
	32	6	19	534		82	16	19	497		54	19	28	371			55	12	18	508		129	56	31	575		105	27	70	439			66	16	45	534		79	26	37	728		100	73	39	514			52
	46	8	14	534		82	16	23	496		84	19	34	371			51	23	38	507		127	48	36	569		126	27	71	438			56	15	42	534		76	36	36	690		118	56	39	514			57
	56	11	15	534		87	18	22	495		114	19	37	371			51	19	40	506		118	44	39	569		109	24	35	437			41	14	47	534		64	30	33	690		99	52	38	514			40
	46	12	17	534		92	11	23	494		109	21	40	371			49	11	36	505		135	52	33	569		88	19	44	436			43	12	42	534		63	33	41	690		99	55	34	514			20
	41	7	19	525		95	14	22	493		115	16	40	371			48	10	24	504		108	36	31	569		66	13	44	435			30	11	41	534		71	29	35	690		87	66	33	514			25
	37	6	18	525		92	10	20	492		116	16	32	371			57	9	55	503		100	25	27	555		55	17	21	434			34	12	45	534		79	29	32	690		73	86	38	513			38
	18	6	15	635		90	10	20	491		106	17	32	371			67	12	118	502		129	51	31	551		72	18	27	433			39	12	43	534		77	36	40	690		66	76	34	512			55
	14	5	17	635		90	12	22	490		91	26	33	371			84	9	114	501		148	49	35	551		83	14	41	432			63	13	43	534		80	29	37	690		52	80	34	511			56
	9	6	17	635		108	14	23	489		95	19	33	371			74	6	48	500		155	71	72	551		59	14	28	431			63	13	46	534		83	26	39	690		61	86	39	510			41
	17	6	17	635		100	14	22	488		88	17	34	371			52	9	43	499		184	84	94	551		42	11	25	430			54	11	47	534		89	30	38	690		73	109	44	509			30
	12	5	13	626		115	13	22	487		95	16	33	371			40	8	41	498		173	71	84	551		44	11	12	429			50	13	45	534		87	30	36	690		67	87	36	508			41
	10	4	18	626		136	14	24	486		88	19	35	371			42	9	49	497		108	42	182	551		57	8	14	428			30	12	40	522		92	28	34	690		65	66	35	507			64
	17	7	16	626		139	17	23	485		74	24	35	371			53	6	59	496		59	25	106	551		60	7	37	427			36	12	44	522		101	33	32	690		81	70	29	506			67
	25	8	18	626		114	16	23	484		71	17	35	371			76	8	112	495		51	28	34	551		52	8	15	426			39	10	36	522		80	37	35	690		82	73	31	505			58
	30	4	22	626		93	10	23	483		60	12	28	353			74	13	145	494		37	30	12	551		49	6	16	425			42	11	32	512		65	33	30	690		88	76	35	504			58
	38	6	19	626		86	11	22	482		58	10	31	353			38	9	195	493		36	28	26	551		52	9	14	424			41	11	39	512		56	37	33	690		112	86	40	503			56
	48	11	20	626		77	10	21	481		45	14	30	353			35	8	190	492		52	29	19	551		71	7	18	423			56	11	44	512		56	35	39	690		110	89	39	502			50
	50	6	20	626		87	12	18	480		40	16	30	353			57	8	181	491		61	14	10	551		78	11	23	422			42	17	47	512		60	33	34	690		102	76	45	501			53
	56	8	17	626		104	9	20	479		47	17	26	353			64	15	204	490		77	11	12	551		80	11	17	421			38	15	52	512		62	32	35	690		101	80	43	500			50
	59	9	17	626		93	13	19	478		65	12	29	353			67	13	203	489		90	11	13	538		84	16	35	420			40	13	54	512		55	33	37	690		84	87	35	499			37
	50	8	16	617		56	11	18	477		84	12	29	353			58	11	167	488		77	12	6	538		62	10	28	419			45	13	48	512		59	28	32	690		56	107	39	498			38
	46	13	21	617		40	8	17	476		89	14	33	353			67	7	97	487		90	9	16	529		60	9	39	418			47	15	50	512		60	20	34	690		56	82	39	497			45
	49	18	17	617		62	11	20	475		95	16	30	353			92	6	89	486		88	6	9	529		80	11	33	417			59	14	55	512		89	21	29	690		61	91	43	496			58
	48	16	21	617		81	12	22	474		83	16	31	353			128	7	150	485		64	8	6	529		99	10	51	416			52	18	59	512		91	20	30	690		61	107	34	495			71
	43	16	18	617		88	10	22	473		75	14	28	353			121	11	142	484		42	8	6	529		92	10	59	415			60	16	61	512		90	22	34	690		65	97	39	494			76
	39	8	16	617		79	21	23	472		71	14	29	353			61	10	105	483		44	12	14	529		76	16	107	414			60	13	46	512		84	16	33	690		63	116	45	493			57
	37	11	21	617		55	16	19	471		59	16	31	353			39	6	24	482		90	22	29	529		71	14	79	413			65	15	38	512		73	19	30	690		73	113	45	492			41
	33	16	21	617		38	13	21	470		57	26	38	353			35	6	31	481		144	26	79	529		78	11	58	412			43	14	38	512		75	22	31	690		83	97	44	491			29
	43	14	21	617		42	15	21	469		56	32	38	353			49	8	102	480		197	66	127	529		93	13	46	411			39	10	38	512		73	25	33	690		87	111	44	490			19
	43	8	15	617		49	13	23	468		65	17	34	346			44	9	100	479		187	49	56	529		111	19	39	410			36	14	37	512		80	25	35	690		74	105	44	489			19
	44	6	19	617		91	11	18	628		73	14	35	346			39	8	45	478		122	23	33	525		148	24	80	409			38	11	38	512		95	24	33	681		49	109	37	488			21
	42	11	21	617		78	13	17	628		72	8	29	346			55	9	25	477		88	25	83	525		153	24	115	408			40	13	36	512		91	24	36	681		47	97	40	487			25
	45	13	16	617		66	10	20	628		70	9	29	346			80	11	22	476		142	22	88	525		114	24	71	407			45	12	40	512		85	21	34	681		46	95	48	486			40
	49	16	15	617		71	7	18	628		65	19	34	346			68	9	37	475		159	26	138	525		95	16	56	406			39	13	41	512		72	24	27	681		35	93	42	485			43
	51	4	19	617		72	10	18	628		63	21	38	346			76	8	87	474		90	16	33	525		108	16	32	405			32	14	46	512		69	22	30	681		36	73	44	484			30
	50	5	16	617		54	10	15	628		68	21	47	346			66	5	75	473		59	13	25	525		124	16	27	404			36	15	40	512		63	19	30	681		42	91	46	483			29
	55	10	17	610		45	16	20	621		66	19	51	346			74	8	36	472		67	16	26	519		82	22	26	403			40	17	47	512		59	13	25	681		48	91	44	482			33
	54	11	18	610		57	11	17	621		57	17	41	346			73	11	51	471		56	16	29	519		50	10	22	402			43	15	42	512		63	16	27	681		43	56	42	481			39
	54	9	13	610		66	17	18	621		93	38	53	421			77	9	31	470		59	21	59	519		55	19	20	401			61	17	46	512		71	14	27	681		40	58	34	480			43
	49	45	17	610		90	11	23	621		73	57	49	421			84	9	25	469		46	17	67	519		61	14	25	400			66	15	45	499		89	13	30	671		36	47	31	479			47
	43	222	21	610		106	13	24	621		63	45	40	418			108	12	51	468		48	24	64	519		86	16	38	399			65	14	36	499		95	17	26	671		13	14	18	567			56
	42	247	24	610		108	21	23	621		49	30	37	418			121	9	66	467		48	22	39	515		104	14	25	398			52	15	35	499		82	14	26	671		14	19	15	567			38
	49	41	24	610		90	15	25	621		55	22	35	418			106	8	55	466		66	28	25	515		98	20	27	397			37	15	31	499		83	17	26	671		17	19	21	567			33
	53	11	19	610		72	21	24	621		51	26	40	415			90	7	35	465		114	16	23	515		89	11	51	396			30	13	39	499		68	20	29	671		21	28	30	567			37
	50	10	19	610		27	10	18	611		49	26	40	415			76	9	40	464		98	31	29	515		91	10	46	395			42	11	42	499		57	20	30	671		25	24	21	567			54
	51	13	20	610		34	15	18	611		54	40	41	415			61	8	33	463		92	26	30	515		93	4	35	394			57	12	43	499		55	16	28	671		20	25	29	567			63
	59	12	17	610		39	10	20	611		54	38	37	415			56	5	22	462		81	36	26	515		88	6	53	393			56	16	47	499		53	15	26	671		23	38	28	567			51
	50	14	17	610		45	11	19	611		48	34	39	415			76	6	33	461		108	53	51	515		55	6	25	392			70	15	44	491		68	14	20	671		21	24	26	567			56
	45	9	18	610		51	11	18	611		51	36	40	409			117	8	84	460		83	42	17	515		67	13	16	539			59	14	43	491		75	17	25	671		25	45	28	567			47
	49	11	20	610		71	14	21	611		53	52	44	409			118	12	82	459		112	27	64	515		98	11	23	539			57	14	42	491		81	19	29	671		33	45	32	560			35
	40	11	20	610		75	10	21	611		69	45	41	409			89	12	75	458		193	28	176	510		115	6	21	539			77	15	35	491		82	13	27	671		36	40	37	560			30
	41	8	18	610		83	8	24	611		83	34	45	409			59	10	42	457		191	26	154	510		111	6	25	539			62	17	40	491		80	17	28	671		42	39	33	560			26
	37	5	16	610		80	9	22	610		85	32	40	409			39	6	30	456		108	49	51	510		92	7	21	539			67	16	40	491		78	16	28	671		36	34	28	560			32
	37	5	14	609		90	11	23	609		86	26	37	409			43	3	16	455		120	116	106	510		98	4	31	539			91	15	39	491		65	14	27	671		28	35	30	560			39
	39	5	13	608		101	9	23	608		85	30	36	409			62	9	36	454		159	64	76	510		114	4	55	539			68	18	44	491		57	13	22	671		22	40	24	560			36
	37	10	18	607		107	11	20	595		84	22	36	409			79	16	113	453		193	72	49	510		82	7	24	539			60	16	44	491		47	16	24	671		29	36	30	560			26
	40	8	19	606		82	19	21	595		88	30	32	409			81	12	45	452		205	71	58	510		56	8	23	539			59	15	48	491		55	20	35	671		35	66	36	544			28
	43	8	18	605		77	15	20	595		89	16	33	409			76	12	60	452		182	30	59	510		66	5	30	539			70	20	45	491		57	17	27	671		52	105	41	544			25
	43	8	16	604		82	15	23	595		108	17	33	409			69	15	42	452		176	28	120	510		104	5	34	539			56	20	46	491		55	17	30	671		60	89	34	544			25
	54	11	16	603		95	10	24	595		95	21	36	409			53	13	21	452		142	37	74	501		124	7	76	539			67	17	44	491		54	22	23	671		66	70	40	544			32
	51	14	17	602		104	11	23	588		84	22	37	409			40	15	82	452		155	15	39	501		119	7	25	539			69	14	48	491		30	21	23	671		73	70	40	544			30
	58	8	18	601		80	15	23	588		82	21	35	409			34	15	76	452		148	28	81	501		125	5	41	539			62	15	46	491		27	17	22	671		59	56	33	544			27
	54	6	21	600		97	12	22	588		84	24	35	409			31	8	27	452		157	25	127	501		100	4	38	539			62	18	48	491		31	14	22	671		70	60	35	544			37
	59	8	17	599		101	17	25	588		91	24	35	409			21	8	21	452		176	14	159	501		70	8	13	539			51	18	48	491		46	14	28	671		70	71	37	544			46
	66	8	17	598		124	16	25	588		99	22	40	409			23	7	28	452		197	17	173	501		48	4	8	539			50	15	51	491		52	16	28	671		65	75	33	544			63
	59	6	13	597		115	17	26	588		116	19	36	409			48	8	21	452		176	34	198	501		40	7	8	528			40	14	45	491		51	14	25	671		55	78	36	544			69
	52	9	14	596		102	21	21	588		122	21	37	409			60	14	49	452		127	29	154	501		62	8	34	528			43	12	38	491		63	14	27	671		60	66	39	544			77
	48	6	12	595		77	15	20	588		109	19	39	409			54	12	68	452		125	22	41	501		76	11	35	528			46	13	34	491		84	15	25	653		65	75	31	544			59
	48	5	13	594		79	19	20	588		97	19	33	409			42	8	30	452		133	14	61	501		85	10	48	528			62	15	38	480		71	10	19	653		72	73	33	544			30
	49	8	17	593		103	29	24	588		86	19	33	409			43	9	35	452		127	34	66	501		81	13	34	528			78	16	41	480		55	10	21	653		85	61	31	544			16
	39	6	17	592		129	35	27	588		70	17	32	409			44	7	26	440		144	30	202	501		101	11	37	528			63	14	40	480		42	14	24	653		78	71	38	544			12
	41	6	17	591		133	22	26	574		58	9	27	409			56	10	42	440		171	23	197	501		132	17	45	528			62	12	32	480		30	15	21	653		69	68	35	544			21
	38	6	13	590		129	17	26	574		72	12	28	409			22	13	31	574		179	31	150	501		116	11	41	528			54	13	33	480		37	15	21	653		74	82	36	544			35
	45	6	13	589		94	12	19	574		91	16	29	409			21	15	34	574		171	16	76	494		103	14	37	528			34	15	36	480		50	15	24	653		79	58	30	544			45
	41	6	17	588		58	10	18	574		105	19	33	409			24	16	56	574		171	21	56	494		90	8	15	521			37	11	41	480		40	8	22	653		70	49	30	544			54
	39	8	16	587		54	9	17	574		112	16	31	409			22	9	74	574		166	18	67	494		75	8	18	521			62	14	47	454		45	14	27	653		54	58	31	544			67
	33	9	20	586		42	11	15	574		116	22	33	409			41	18	104	574		188	34	251	494		63	6	15	521			94	18	53	454		57	16	30	653		57	50	33	544			59
	23	11	22	585		39	10	17	574		101	30	35	408			85	22	133	574		187	26	242	494		70	9	9	521			95	19	56	454		49	11	24	653		74	53	30	544			39
	24	7	17	584		38	10	17	574		78	26	37	407			109	26	161	574		166	21	106	494		52	7	5	521			102	20	55	454		47	9	25	653		79	47	32	544			28
	39	11	17	583		70	18	20	574		61	30	33	406			103	20	130	574		206	17	125	494		38	5	5	521			99	17	48	454		40	11	23	653		75	46	30	544			20
	46	11	21	582		116	16	23	574		65	21	37	405			106	16	142	574		234	33	104	494		35	5	6	521			67	19	41	454		28	15	20	653		70	40	32	544			19
	46	13	20	581		141	16	28	574		84	19	35	404			98	12	71	567		246	39	217	494		44	8	12	521			49	17	39	454		26	15	24	653		48	45	30	536			20
	46	9	17	580		127	16	21	574		91	12	31	403			76	20	48	567		229	23	116	494		55	10	19	517			39	14	42	454		36	17	28	653		41	49	29	536			34
	48	10	18	579		103	11	17	574		84	16	32	402			75	16	47	567		163	28	52	494		65	11	32	517			37	17	47	454		48	15	24	653		60	46	33	536			42
	49	8	18	578		68	11	17	574		82	19	32	401			59	27	40	567		165	27	98	494		79	13	30	517			65	15	44	454		52	10	24	653		96	50	39	536			35
	50	8	15	577		66	11	18	574		83	16	32	400			44	11	32	567		166	29	129	494		81	22	29	517			66	16	44	454		60	11	21	646		116	53	39	536			31
	58	9	13	576		86	15	23	559		88	14	33	399			33	9	30	556		212	33	185	494		85	24	33	513			73	22	46	454		62	15	20	646		104	60	42	536			21
	55	8	20	575		77	12	20	559		95	13	33	398			34	8	48	556		218	29	178	493		102	19	32	513			73	19	42	454		61	17	26	646		106	60	37	536			12
	46	6	13	574		67	14	20	559		105	16	35	397			37	7	33	556		229	26	102	492		102	14	27	513			69	19	43	454		68	24	29	646		109	55	34	536			11
	42	8	18	573		85	12	23	559		104	16	35	396			34	7	39	556		202	24	52	491		80	13	28	513			65	18	46	454		81	24	32	646		102	60	34	536			37
	35	8	16	572		115	16	23	559		97	14	32	395			43	10	33	556		213	44	125	490		63	11	26	513			71	22	47	450		78	26	28	646		101	53	39	536			29
	35	13	17	571		128	18	26	559		95	12	34	394			37	6	33	556		179	19	53	489		51	10	26	513			58	17	44	450		78	28	32	646		102	47	41	536			24
	48	13	18	570		133	15	28	559		78	16	34	393			32	9	49	556		166	21	131	488		43	11	14	513			56	12	46	450		78	28	33	646		108	52	39	536			21
	55	14	21	569		117	12	27	559		80	19	36	392			30	14	141	556		221	17	200	487		49	14	17	513			47	13	36	450		75	20	31	646		112	66	38	536			38
	51	15	20	568		120	12	20	559		94	21	38	391			35	17	236	556		243	23	246	486		52	13	15	513			25	12	34	450		73	19	28	646		127	58	42	536			61
	51	13	23	567		128	16	27	559		89	26	35	390			37	11	185	556		236	15	205	485		63	20	20	504			40	10	31	450		73	17	26	646		146	52	43	536			61
	50	12	25	566		125	17	25	559		79	17	32	389			46	9	142	556		209	22	175	484		76	20	24	504			32	12	35	450		59	17	26	646		157	68	44	536			53
	59	10	21	565		110	25	24	559		60	17	27	388			68	11	100	556		194	23	242	483		108	24	23	504			22	18	31	450		72	22	33	626		146	50	36	536			49
	58	11	17	564		119	15	23	559		40	16	26	387			72	10	134	556		205	23	252	482		133	25	48	504			16	12	37	450		91	20	35	626		161	63	45	536			50
	54	9	16	563		120	11	21	559		49	16	31	386			62	12	179	556		202	22	228	481		127	17	42	504			15	15	38	450		89	10	22	626		145	64	42	536			39
	52	11	13	562		162	15	26	559		86	24	31	385			60	9	180	556		181	16	200	480		129	27	48	504			20	14	42	450		99	8	22	626		125	64	41	536			28
	46	9	17	561		179	15	32	559		115	14	34	384			39	8	40	556		168	41	96	479		99	27	54	504			20	15	47	450		77	8	18	626		108	53	34	536			34
	54	8	13	560		163	14	27	559		115	16	35	383			42	11	65	556		191	46	199	478		109	25	66	504			21	15	43	450		71	10	18	626		98	45	36	536			64
	60	8	14	559		139	14	24	559		98	14	33	382			43	6	106	556		214	41	204	477		114	22	68	504			69	13	36	450		92	8	18	626		75	50	32	536			60
	54	13	16	558		114	12	26	558		92	14	31	381			72	4	65	546		230	37	233	476		120	29	44	504			62	14	41	450		74	8	19	626		70	64	34	536			40
	51	5	13	557		114	11	19	557		89	14	29	380			89	9	83	546		232	48	216	475		120	19	37	504			63	13	41	450		81	11	26	626		71	53	29	536			31
	48	6	15	556		99	10	18	544		84	14	28	379			83	14	95	546		232	52	173	474		111	20	34	504			26	16	43	580		79	15	26	626		48	61	31	536			37
	41	10	20	555		89	10	18	544		66	19	27	378			72	11	86	546		212	52	83	473		101	18	26	504			39	14	40	580		71	13	28	626		43	78	30	536			42
	43	9	21	555		92	10	19	544		67	16	31	377			72	9	66	546		159	26	61	472		102	22	17	504			53	13	42	572		77	10	24	626		50	61	34	536			34
	47	9	21	555		104	11	18	544		76	13	28	376			87	8	103	546		138	19	46	471		107	27	29	504			57	14	40	572		93	13	25	626		63	61	34	529			28
	43	11	21	555		144	9	24	544		91	16	30	375			100	6	76	546		83	18	20	470		120	38	30	504			65	12	40	572		84	15	22	626		56	73	31	514			21
	42	11	17	555		148	9	20	544		85	16	32	374			124	12	123	537		66	23	20	469		139	24	24	504			77	14	40	572		60	11	20	626		60	78	30	514			23
	42	28	19	555		127	13	19	544		86	22	33	373			117	15	189	537		86	17	24	468		160	32	52	504			59	11	34	572		39	13	23	626		61	99	33	514			22
	40	13	17	555		141	21	20	544		100	24	35	372			88	12	202	537		131	12	53	467		134	42	46	504			39	12	40	572		42	15	24	626		67	89	35	514			26
	39	13	17	555		158	19	27	544		97	21	33	371			71	12	130	537		142	12	79	466		98	19	26	503			27	12	37	572		65	8	23	626		103	95	47	514			34
	45	11	15	555		147	21	26	544		90	17	33	371			53	18	106	537		148	23	110	465		84	20	17	502			33	13	41	572		87	8	22	626		116	99	42	514			45
	48	11	20	555		155	18	28	544		67	10	28	371			56	12	83	537		211	19	216	464		99	14	40	501			48	11	44	572		90	11	24	602		105	87	36	514			44
	38	9	13	555		123	16	22	544		50	9	23	371			55	11	52	537		229	22	202	463		122	19	41	500			66	18	47	572		69	11	26	602		80	71	29	514			35
	32	8	21	555		104	13	18	544		58	24	28	371			57	11	63	537		205	20	176	462		95	16	40	499			60	18	52	572		34	16	23	752		70	82	34	514			22
	33	8	16	555		97	11	23	543		77	21	35	371			69	15	60	529		178	16	148	461		91	14	50	498			58	16	45	572		45	14	24	752		71	91	35	514			9
	30	6	17	555		113	11	23	542		86	21	34	371			85	20	100	529		150	19	175	460		114	13	67	497			64	14	50	572		41	10	19	752		70	99	39	514			9
	28	6	13	555		132	11	25	541		95	16	33	371			120	23	102	529		187	26	202	459		99	13	41	496			68	11	48	572		36	13	22	752		77	75	41	514			23
	29	5	12	555		129	12	24	540		106	16	35	371			129	22	77	529		171	29	234	458		108	13	39	495			45	9	36	563		32	16	22	752		74	75	35	514			28
	36	6	17	555		117	10	20	539		97	12	31	371			144	20	73	529		154	25	88	457		128	13	63	494			34	12	32	563		24	15	20	752		70	75	36	514			28
	34	9	20	555		108	13	20	538		94	12	31	371			153	17	53	529		129	22	131	456		100	13	64	493			32	13	33	563		18	10	16	748		74	73	33	514			30
	42	17	17	555		117	16	22	537		94	13	31	371			147	17	89	529		108	30	46	455		67	11	21	492			28	14	40	563		19	13	20	748		74	76	28	514			26
	41	19	19	555		140	16	26	536		80	16	28	371			121	13	102	529		110	18	18	454		67	16	22	491			14	14	38	563		29	13	21	748		76	73	33	514			41
	52	11	16	540		152	13	27	535		74	13	29	371			79	12	125	529		135	19	56	435		79	10	20	490			7	9	30	563		39	10	20	748		86	60	31	514			43
	58	23	15	540		144	12	25	534		72	13	31	371			74	15	134	521		163	21	30	434		91	11	26	489			3	11	33	563		36	13	19	745		79	64	30	514			50
	58	9	18	540		142	11	26	533		62	17	33	371			63	9	65	521		168	61	127	433		73	10	20	488			11	13	33	563		27	14	18	745		71	63	39	514			62
	53	9	16	540		152	8	25	532		54	22	33	371			76	8	62	521		161	53	171	432		50	9	11	487			13	9	32	563		29	19	22	745		85	78	34	514			62
	54	7	17	540		122	10	22	531		53	24	34	371			72	8	29	521		125	30	72	431		53	13	9	486			26	14	42	563		41	19	23	745		78	70	35	514			65
	39	9	13	540		115	8	18	530		52	17	35	353			67	8	55	521		138	19	146	430		106	18	19	485			35	13	52	534		58	16	23	745		81	52	31	514			57
	37	9	15	540		134	11	19	529		59	10	29	353			73	9	103	521		79	15	118	429		168	27	33	484			43	11	49	534		75	19	27	745		91	47	32	514			38
	36	10	16	540		115	12	18	528		65	13	26	353			80	9	70	521		58	15	56	429		165	27	33	483			37	13	36	534		63	14	24	745		101	47	30	514			16
	36	6	13	540		102	14	19	527		64	10	27	353			81	12	62	521		76	12	41	429		174	25	42	482			37	10	36	534		54	21	29	745		113	56	33	514			10
	47	9	13	540		132	13	20	526		59	13	32	353			102	11	75	521		127	21	86	429		176	29	51	481			55	18	39	534		44	21	27	745		95	68	38	514			15
	59	8	21	540		159	11	21	525		84	13	30	353			112	12	73	521		163	16	92	429		164	43	67	480			72	18	40	534		43	20	22	745		65	84	32	514			24
	63	11	21	534		149	16	22	524		96	17	29	353			104	15	65	521		133	15	86	429		132	37	62	479			48	14	41	534		46	21	28	745		55	66	36	514			21
	57	12	17	534		156	18	27	523		105	16	32	353			75	12	52	521		84	15	39	429		108	27	40	478			49	10	40	534		60	19	27	745		60	66	36	514			41
	48	13	21	534		145	11	27	522		99	14	35	353			54	9	84	521		182	12	190	429		110	33	32	477			39	9	39	534		53	20	27	745		80	70	39	514			62
	46	9	21	534		138	11	24	521		84	12	34	353			38	12	40	521		222	30	213	429		106	20	71	476			58	12	37	534		49	19	29	745		94	73	36	514			69
	55	10	24	534		125	10	24	520		61	13	26	353			39	7	49	521		203	41	171	429		92	16	59	475			70	13	39	534		73	25	32	745		101	58	36	514			58
	49	6	18	534		106	18	20	519		50	13	27	353			71	8	101	520		163	29	245	429		91	25	45	474			65	15	33	534		79	25	39	745		109	68	37	514			58
	47	8	20	534		101	11	22	518		52	16	33	353			101	6	158	519		181	42	249	429		102	17	40	473			60	15	43	534		71	22	35	745		114	71	39	514			73
	42	6	15	534		89	11	21	517		55	26	34	353			145	15	137	518		135	26	185	416		105	32	54	472			67	13	42	534		75	19	29	745		86	86	37	514			71
	39	9	14	534		86	12	22	516		60	30	35	353			135	16	166	517		94	12	168	415		79	30	35	471			65	13	42	534		85	25	35	745		60	80	35	514			10
	39	6	24	534		88	11	21	515		73	13	36	346			94	16	87	516		146	16	244	414		78	27	26	470			83	18	44	534		80	28	33	745		51	78	30	514			19
	34	5	18	534		99	13	21	514		87	10	36	346			80	16	98	515		163	16	251	413		96	38	29	469			58	15	53	534		86	21	37	745		57	89	30	514			34
	42	8	15	534		105	14	23	513		84	13	35	346			97	15	121	514		191	33	250	412		110	65	58	468			57	15	54	534		84	22	34	745		78	75	35	514			45
	51	8	17	534		90	11	18	512		81	12	29	346			73	8	87	513		228	20	255	411		101	45	43	467			58	13	52	534		63	30	36	745		97	78	35	514			66
	49	8	16	525		97	13	22	511		81	14	34	346			56	11	46	512		233	27	250	410		78	30	79	466			56	11	44	534		58	26	35	745		135	93	39	514			63
	46	5	17	525		93	17	22	510		75	19	39	346			66	12	58	511		215	16	235	409		90	24	77	465			50	15	41	534		64	28	36	745		148	76	39	514			48
	32	6	16	525		89	24	27	509		65	17	40	346			52	11	101	510		129	21	241	408		93	19	64	464			63	15	47	534		68	35	39	745		130	64	39	514			37
	21	5	13	525		83	17	25	508		73	17	53	346			57	22	81	509		79	20	146	407		116	22	79	463			82	16	38	534		67	36	32	745		120	68	35	514			31
	31	13	18	525		79	21	20	507		65	19	47	346			65	16	96	508		116	26	112	406		140	31	120	462			73	14	38	534		49	35	30	728		122	71	39	513			17
	33	12	18	525		96	19	22	506		58	16	37	346			62	9	23	507		86	29	120	405		116	18	90	461			69	17	44	534		35	30	32	728		83	60	37	512			12
	36	6	10	525		86	18	22	505		63	12	30	346			55	15	59	506		108	21	76	404		81	11	63	460			60	15	48	534		45	26	29	728		58	52	35	511			11
	34	6	13	525		78	15	20	504		56	10	25	346			59	10	38	505		59	9	138	403		69	10	73	459			44	13	47	534		66	21	31	728		79	64	35	510			15
	29	6	24	644		69	11	15	503		79	34	51	421			55	10	39	504		42	21	248	402		59	11	51	458			55	16	50	522		77	22	29	728		95	68	36	509			26
	42	13	23	644		80	11	15	502		91	30	50	421			60	8	47	503		51	15	254	401		57	10	35	457			50	11	43	522		94	25	32	728		90	66	36	508			39
	43	11	15	644		86	10	18	501		63	32	46	421			64	9	110	502		69	27	205	400		62	13	58	456			47	11	36	522		112	25	43	728		77	70	31	507			53
	48	9	16	644		105	12	19	500		70	30	42	421			64	8	78	501		84	18	56	399		47	9	59	455			53	13	41	512		113	32	43	728		79	75	34	506			59
	39	10	18	635		86	17	24	499		83	32	45	421			54	8	70	500		104	15	72	398		56	14	33	454			58	11	42	512		111	30	41	728		63	70	29	505			59
	35	6	18	635		92	11	22	498		91	40	46	421			58	9	92	499		86	13	39	397		75	17	32	453			76	14	45	512		107	35	38	728		71	73	30	504			55
	26	4	20	635		86	11	19	497		76	52	52	421			70	9	69	498		81	16	56	396		78	20	86	452			74	14	51	512		90	26	36	728		101	86	34	503			48
	22	6	17	635		84	14	24	496		75	36	43	421			67	8	44	497		52	31	25	395		68	19	54	451			94	19	55	512		73	36	40	728		110	80	38	502			48
	19	5	14	635		102	13	25	495		64	30	37	418			58	8	51	496		74	28	23	394		72	18	25	450			71	16	58	512		84	32	41	728		118	70	35	501			54
	27	5	15	635		114	11	20	494		49	26	31	418			74	6	43	495		45	21	13	575		109	37	62	449			72	15	57	512		90	32	44	728		123	70	35	500			62
	23	9	18	635		124	11	21	493		67	21	32	418			83	12	107	494		56	46	31	575		133	39	121	448			101	17	58	512		88	26	34	728		123	63	40	499			36
	26	10	17	635		132	10	23	492		77	26	36	418			72	13	176	493		77	49	14	575		146	57	135	447			98	19	56	512		84	30	34	728		108	73	39	498			16
	32	6	17	635		135	11	22	491		68	32	36	415			67	9	133	492		129	66	29	575		120	52	82	446			91	15	53	512		85	43	37	728		84	80	38	497			18
	32	8	17	626		117	12	23	490		63	34	35	415			82	15	126	491		122	62	44	575		89	33	97	445			78	15	49	512		76	39	35	728		88	75	38	496			19
	24	5	17	626		121	15	23	489		71	34	40	415			76	18	130	490		133	69	51	575		88	13	65	444			54	15	41	512		67	32	36	728		71	87	41	495			36
	21	7	19	626		109	11	24	488		68	30	36	415			64	11	147	489		168	52	36	569		107	22	162	443			43	15	42	512		62	35	28	728		70	80	39	494			46
	21	8	19	626		112	10	20	487		76	32	37	415			58	12	101	488		152	31	39	569		92	22	169	442			38	12	44	512		62	33	35	728		67	91	32	493			49
	33	10	19	626		119	14	22	486		80	26	36	409			69	9	77	487		168	27	53	569		58	18	135	441			29	11	43	512		75	29	35	728		73	87	39	492			59
	31	6	17	626		113	12	21	485		94	40	45	409			100	8	91	486		159	39	67	569		65	24	59	440			31	13	42	512		90	29	39	728		92	91	42	491			57
	47	8	17	626		106	21	23	484		87	34	47	409			150	10	122	485		193	24	39	555		105	25	57	439			42	15	44	512		105	26	37	728		97	84	39	490			41
	60	5	19	626		85	13	21	483		78	32	44	409			124	12	139	484		135	31	35	555		129	18	54	438			45	16	39	512		100	36	33	728		81	97	39	489			27
	65	6	18	626		83	12	22	482		71	34	38	409			67	12	120	483		106	22	20	551		105	20	91	437			53	15	45	512		113	39	39	728		64	95	42	488			34
	59	11	20	626		75	10	22	481		65	24	34	409			40	12	44	482		129	18	39	551		74	13	43	436			39	15	46	512		136	32	40	728		55	103	37	487			45
	57	9	17	617		79	15	19	480		77	26	33	409			33	9	41	481		182	45	58	551		67	16	38	435			35	17	44	512		126	32	39	728		60	89	36	486			48
	46	10	20	617		82	11	22	479		92	26	35	409			51	8	100	480		195	41	71	551		84	17	29	434			50	15	41	512		108	48	33	728		50	91	35	485			47
	54	12	18	617		117	12	23	478		102	22	36	409			58	10	154	479		116	24	79	551		75	14	39	433			45	15	39	512		87	46	37	728		46	82	39	484			34
	58	11	22	617		104	13	21	477		106	16	35	409			46	7	137	478		56	20	49	551		77	22	43	432			48	15	40	512		70	33	31	728		59	116	52	483			36
	51	8	16	617		102	7	23	476		90	21	36	409			36	11	34	477		33	23	17	551		70	24	26	431			63	16	46	499		90	33	42	728		74	116	43	482			50
	38	6	13	617		104	12	25	475		80	19	37	409			47	16	39	476		25	16	9	551		91	14	32	430			63	17	35	499		122	35	41	728		68	120	48	481			68
	29	5	18	617		95	14	20	474		76	24	36	409			68	9	45	475		25	16	6	551		92	10	42	429			46	13	38	499		109	35	41	728		65	113	48	480			81
	33	11	18	617		84	11	21	473		73	19	33	409			97	9	82	474		28	16	10	551		73	11	31	428			34	12	35	499		82	29	32	728		54	124	43	479			82
	33	11	18	617		71	13	18	472		88	19	36	409			100	9	78	473		52	21	12	551		82	10	55	427			33	16	42	499		63	24	29	708		40	107	45	478			71
	34	9	15	617		58	18	18	471		97	22	37	409			72	4	37	472		83	10	11	551		68	13	54	426			53	12	47	499		60	28	30	690		34	73	48	477			52
	40	8	18	617		50	11	20	470		120	17	34	409			61	8	26	471		152	16	51	538		61	6	20	425			74	15	40	499		74	32	31	690		33	87	39	476			50
	40	14	20	617		49	15	19	469		126	16	33	409			64	8	24	470		154	15	86	538		40	6	24	424			72	16	44	499		83	30	29	690		35	116	42	475			59
	46	11	17	617		64	14	23	468		116	21	34	409			72	8	19	469		133	9	44	529		51	7	21	423			80	15	45	491		73	32	29	690		33	70	40	474			52
	52	13	18	617		61	19	23	467		110	19	33	409			83	14	66	468		74	10	12	529		65	8	16	422			79	16	35	491		72	40	34	690		19	19	15	567			45
	65	9	16	617		62	21	25	466		97	17	32	409			94	15	48	467		42	8	6	529		75	16	29	421			54	15	41	491		75	32	34	690		20	19	19	567			40
	64	9	18	617		63	25	22	465		83	14	33	409			85	13	93	466		28	8	6	529		64	16	51	420			49	13	44	491		89	28	40	690		27	26	22	567			36
	59	10	16	610		61	12	21	453		71	13	30	409			73	11	82	465		22	15	8	529		73	14	54	419			55	15	41	491		86	37	34	690		36	32	25	567			60
	61	6	18	610		50	13	20	452		83	14	29	409			76	12	61	464		58	20	21	529		77	13	51	418			66	15	43	491		91	40	40	690		28	50	34	567			79
	61	6	13	610		47	13	19	451		105	16	33	409			75	8	39	463		106	23	26	529		84	24	82	417			85	18	41	491		91	42	36	690		23	58	31	567			69
	51	28	22	610		56	11	22	450		113	22	33	409			69	11	32	462		166	28	51	529		114	17	82	416			67	15	45	491		96	37	34	690		18	50	33	567			61
	55	249	24	610		67	13	18	449		105	17	33	409			73	7	26	461		165	62	41	529		138	18	110	415			74	17	44	491		79	32	34	690		20	46	31	567			55
	51	254	30	610		121	21	27	412		113	17	33	409			125	8	71	460		118	28	59	529		132	24	118	414			62	19	48	491		58	36	33	690		27	49	40	567			41
	54	187	27	610		128	12	28	411		96	22	31	408			144	9	63	459		92	34	96	525		110	17	155	413			71	22	40	491		58	43	37	690		43	52	40	567			32
	56	9	21	610		123	8	27	410		76	14	31	407			115	15	70	458		104	28	214	525		81	19	93	412			64	18	45	491		56	46	37	690		62	64	43	567			29
	65	9	22	610		118	10	25	409		62	22	33	406			73	16	60	457		144	34	161	525		88	16	49	411			60	15	46	491		50	35	36	690		44	64	29	567			21
	66	8	16	610		93	10	22	628		73	17	30	405			40	12	42	456		138	21	36	525		99	16	50	410			79	15	47	491		53	32	36	690		39	68	37	567			19
	69	8	15	610		101	11	23	628		85	16	35	404			44	6	73	455		125	23	61	525		123	22	60	409			62	18	54	491		57	36	37	690		39	71	30	567			27
	54	9	17	610		104	10	23	628		84	12	31	403			50	5	24	454		152	26	195	519		105	19	63	408			66	20	53	491		69	43	35	690		40	76	37	567			40
	50	7	18	610		94	5	18	628		89	10	27	402			60	14	52	453		92	19	138	519		69	22	57	407			83	20	51	491		76	35	35	690		53	70	45	560			39
	49	8	19	610		90	6	15	628		97	17	31	401			71	12	59	452		64	20	61	519		78	16	75	406			84	21	54	491		89	26	34	690		61	76	43	560			45
	50	9	17	610		85	11	17	628		108	16	31	400			66	12	42	452		42	16	20	519		104	11	38	405			89	14	49	491		78	22	35	690		72	60	44	560			44
	36	8	16	610		78	13	18	628		114	10	32	399			57	13	64	452		46	17	16	519		116	11	40	404			43	12	38	491		82	22	32	690		67	53	39	560			43
	36	6	17	610		68	13	17	628		120	13	35	398			47	19	61	452		98	21	51	515		87	17	34	403			34	14	39	491		81	26	33	690		50	66	31	560			43
	40	6	11	609		63	13	20	628		127	16	37	397			50	17	67	452		146	24	29	515		67	13	25	402			50	14	35	480		65	28	33	690		29	60	28	560			35
	38	9	14	608		83	9	20	628		119	21	35	396			55	15	44	452		176	21	28	515		73	20	39	401			61	12	37	480		63	29	34	690		30	61	26	560			31
	36	10	14	607		93	15	19	628		100	19	37	395			52	12	29	452		171	28	39	515		81	22	35	400			58	11	36	480		76	26	36	690		38	55	31	560			38
	37	8	16	606		101	18	20	628		98	16	34	394			44	8	22	452		92	26	23	515		80	11	34	399			55	13	35	480		89	30	38	690		55	76	31	544			45
	40	9	17	605		77	17	22	621		75	16	33	393			39	10	30	452		116	33	39	515		97	16	34	398			59	11	36	480		97	25	37	681		66	75	35	544			53
	40	8	16	604		75	15	19	621		77	17	27	392			54	12	27	452		188	37	146	515		101	17	41	397			39	16	34	480		97	26	34	681		70	60	37	544			62
	42	8	17	603		82	18	18	621		83	17	35	391			73	11	39	452		195	46	170	515		77	11	50	396			43	14	40	480		100	32	34	681		84	71	39	544			64
	50	8	19	602		102	13	20	621		85	21	37	390			70	15	41	452		219	19	184	515		95	16	72	395			58	14	46	454		81	30	32	681		69	73	31	544			62
	41	9	20	601		91	12	20	621		71	16	32	389			64	9	33	452		242	27	247	515		125	14	88	394			89	18	45	454		67	29	31	681		68	61	34	544			66
	42	8	21	600		100	17	20	621		58	19	32	388			40	8	33	452		229	30	237	510		133	13	98	393			108	17	50	454		67	25	30	681		61	68	26	544			55
	46	9	14	599		65	17	20	621		55	21	33	387			48	14	70	440		106	41	39	510		95	11	69	392			109	18	47	454		65	21	26	681		66	76	31	544			46
	53	8	18	598		81	17	23	621		69	14	29	386			55	15	35	440		135	96	69	510		48	6	15	391			97	18	46	454		53	20	20	681		66	82	29	544			48
	53	8	13	597		77	18	23	621		93	16	29	385			84	11	45	440		148	102	61	510		77	10	24	390			70	17	38	454		51	22	23	681		66	70	39	544			48
	47	8	14	596		72	19	22	621		109	17	28	384			97	15	39	440		200	92	104	510		94	3	15	389			58	15	40	454		79	21	29	671		65	71	35	544			58
	46	9	12	595		70	15	20	621		103	16	33	383			99	10	33	440		206	98	72	510		90	4	25	388			43	15	43	454		101	21	32	671		63	50	34	544			65
	48	7	13	594		56	11	16	621		86	16	33	382			109	8	31	440		181	71	144	510		84	3	20	387			51	15	47	454		85	19	27	671		74	52	29	544			61
	47	8	16	593		50	18	17	621		83	14	27	381			82	12	35	440		181	36	182	510		86	6	23	386			60	18	42	454		70	21	27	671		67	55	30	544			37
	56	9	19	592		46	15	20	621		78	14	26	380			66	9	31	440		194	31	211	501		66	18	18	547			71	17	49	454		62	25	30	671		59	71	35	544			37
	54	14	19	591		40	24	20	611		78	21	30	379			21	11	31	581		154	19	114	501		56	9	19	547			73	19	42	454		64	17	28	671		56	78	29	544			31
	51	8	16	590		43	17	21	611		77	12	33	378			19	9	31	581		116	29	90	501		54	13	14	539			82	15	41	454		67	16	27	671		50	66	31	544			26
	48	9	17	589		45	22	18	611		78	17	33	377			16	15	52	574		88	35	106	501		78	13	18	539			75	20	41	454		66	19	30	671		55	50	30	544			32
	49	9	18	588		39	13	17	611		65	10	29	376			18	10	41	574		127	24	170	501		117	14	43	539			85	19	42	454		76	20	32	671		44	63	30	544			31
	50	8	17	587		29	13	16	611		64	9	27	375			18	14	39	574		168	41	148	501		177	7	45	539			81	21	41	450		68	19	29	671		40	47	22	544			31
	39	9	20	586		37	11	19	611		69	10	29	374			23	12	29	574		161	40	159	501		171	7	58	539			71	15	46	450		79	28	36	671		51	40	22	544			42
	30	7	18	585		63	15	19	611		86	14	31	373			43	13	56	574		110	30	55	501		108	4	22	539			55	19	42	450		81	15	33	671		68	46	30	544			45
	25	6	17	584		63	11	20	611		96	14	29	372			92	19	59	574		118	35	25	501		64	3	13	539			45	14	40	450		91	25	29	671		83	49	34	544			46
	39	13	19	583		65	12	21	611		105	16	32	371			106	26	117	574		157	16	40	501		80	2	20	539			30	13	39	450		80	25	33	671		82	53	32	544			53
	53	13	20	582		67	11	19	611		108	16	37	371			93	15	92	574		135	20	94	501		99	4	28	539			44	13	35	450		64	21	27	671		65	64	30	544			52
	61	16	19	581		83	14	25	611		107	12	37	371			97	16	81	574		135	28	67	501		90	8	28	539			42	10	37	450		57	15	27	671		51	60	30	536			47
	63	12	17	580		93	11	23	611		90	12	31	371			97	15	90	567		161	35	125	501		91	7	41	539			26	13	36	450		47	26	28	671		72	60	35	536			23
	56	8	19	579		97	9	22	611		84	17	35	371			82	14	126	567		203	30	179	501		114	7	37	539			28	13	29	450		62	29	38	671		81	45	32	536			20
	49	11	18	578		103	11	25	610		86	16	35	371			70	11	83	567		202	26	150	494		111	14	48	539			30	15	38	450		86	29	42	671		102	56	37	536			24
	57	9	16	577		98	12	23	609		74	16	33	371			87	14	46	567		203	20	98	494		123	11	64	539			36	21	41	450		82	28	37	671		117	78	41	536			32
	62	10	17	576		103	12	22	608		68	12	25	371			58	13	48	567		181	16	62	494		129	11	75	539			41	20	47	450		71	40	36	671		132	60	36	536			41
	50	8	17	575		109	11	20	595		62	14	24	371			39	15	34	556		185	23	191	494		113	10	79	539			43	16	45	450		45	43	32	671		125	55	38	536			43
	41	8	14	574		87	16	18	595		66	12	27	371			41	10	64	556		181	26	227	494		88	8	38	539			44	15	42	450		29	29	28	671		111	73	38	536			50
	29	9	17	573		96	15	23	595		73	17	33	371			47	9	96	556		194	33	152	494		68	11	18	539			31	15	41	450		38	21	25	671		112	71	39	536			58
	27	11	17	572		108	14	25	595		81	10	29	371			46	8	58	556		220	29	81	494		65	9	9	528			24	15	35	450		56	24	32	671		108	82	42	536			46
	42	16	20	571		123	11	25	595		67	10	27	371			42	9	77	556		226	25	92	494		82	10	15	528			30	11	34	450		69	25	33	671		120	63	41	536			34
	46	12	17	570		137	12	25	588		60	12	29	371			38	8	53	556		225	48	181	494		81	17	27	528			35	15	38	450		82	24	31	671		135	78	41	536			29
	51	16	26	569		112	12	25	588		54	13	31	371			30	12	76	556		222	33	228	494		78	17	24	528			48	15	37	450		75	15	27	671		142	76	40	536			26
	56	16	21	568		111	15	22	588		58	14	29	371			34	11	144	556		209	25	106	494		74	11	26	528			45	18	32	450		65	9	25	653		142	60	39	536			28
	49	14	18	567		108	18	25	588		64	16	29	371			50	12	228	556		185	33	90	494		93	17	23	528			42	15	37	450		70	11	27	653		119	52	37	536			29
	49	9	20	566		134	21	25	588		62	19	31	371			60	15	204	556		155	36	94	494		139	16	53	528			34	12	36	450		61	13	22	653		117	64	32	536			31
	50	11	17	565		108	27	26	588		66	16	33	353			79	9	169	556		190	37	125	494		147	16	60	528			46	13	36	450		61	15	28	653		133	61	35	536			34
	66	9	18	564		98	27	22	588		83	12	29	353			76	12	168	556		221	34	142	493		124	11	69	528			47	13	34	450		61	16	34	653		139	50	38	536			30
	58	13	17	563		88	24	23	588		94	13	28	353			77	10	189	556		224	20	182	492		96	13	31	521			47	15	42	450		57	16	25	653		132	64	42	536			25
	50	8	16	562		85	19	22	588		87	16	31	353			92	11	169	556		238	25	234	491		78	11	18	521			56	12	34	450		50	16	28	653		128	75	38	536			24
	48	10	20	561		100	21	23	588		78	10	31	353			103	6	186	556		243	46	241	490		82	7	21	521			62	13	36	450		52	16	30	653		120	73	34	536			15
	47	8	19	560		135	21	25	588		100	12	29	353			83	8	139	556		206	34	179	489		98	10	22	521			66	15	34	450		58	21	30	653		82	53	30	536			10
	49	8	12	559		145	15	24	574		108	13	31	353			59	6	74	556		116	12	144	488		82	9	30	521			83	15	39	450		55	25	35	653		61	61	32	536			15
	55	11	15	558		157	13	26	574		114	12	34	353			69	5	103	556		166	13	148	487		51	5	14	521			67	11	39	450		66	26	36	653		58	63	26	536			22
	43	5	10	557		130	11	22	574		114	14	35	353			94	4	85	556		221	15	249	486		47	11	15	521			59	11	37	450		69	26	35	653		54	61	33	536			28
	33	4	13	556		102	11	22	574		97	12	40	353			119	8	108	546		250	17	242	485		68	11	17	521			25	12	33	450		64	20	34	653		45	55	30	536			27
	25	5	13	555		88	12	23	574		61	16	34	353			110	11	100	546		247	24	251	484		90	20	35	517			22	9	34	580		50	19	30	653		49	68	29	536			27
	31	10	17	555		81	10	17	574		52	19	33	353			77	9	77	546		205	28	249	483		107	20	39	517			33	9	35	580		42	17	28	653		71	55	35	529			27
	36	8	16	555		62	11	18	574		60	17	35	353			78	7	75	546		178	34	252	482		129	30	54	517			51	11	31	580		48	21	24	653		75	56	35	514			17
	33	6	17	555		52	11	17	574		68	17	36	353			78	10	135	546		175	22	234	481		114	27	27	517			53	13	31	580		64	19	27	653		75	73	34	514			53
	36	9	16	555		72	11	20	574		72	17	34	353			102	9	70	546		190	27	179	480		107	22	66	513			30	10	36	580		71	22	28	653		75	80	31	514			35
	40	16	21	555		105	13	20	574		85	14	34	346			135	11	114	537		129	18	40	479		117	19	35	513			19	13	37	580		68	20	29	653		67	76	26	514			30
	47	15	16	555		127	15	26	574		96	10	37	346			151	12	170	537		114	35	127	478		125	27	46	513			39	15	39	580		65	21	31	646		95	78	34	514			34
	58	11	20	555		126	10	20	574		91	12	33	346			150	13	188	537		185	21	170	477		84	20	25	513			55	13	38	580		57	24	26	646		110	63	35	514			28
	60	8	23	555		94	13	17	574		87	9	30	346			118	9	168	537		214	19	194	476		60	24	34	513			64	10	39	572		52	26	25	646		87	80	29	514			36
	58	11	20	555		61	11	19	574		82	10	27	346			87	17	167	537		229	21	185	475		56	19	33	513			62	12	40	572		57	24	24	646		51	70	27	514			53
	51	10	16	555		84	10	18	574		75	16	35	346			62	14	160	537		243	84	230	474		62	17	37	513			62	13	37	572		59	33	25	646		43	75	30	514			67
	36	18	17	555		103	11	22	559		65	14	37	346			52	10	96	537		236	77	144	473		60	14	30	513			67	14	40	572		60	33	30	646		51	97	33	514			46
	42	8	19	555		102	16	22	559		69	16	40	346			65	9	114	537		198	40	104	472		74	20	40	513			59	11	36	572		60	33	32	646		65	109	30	514			29
	40	9	20	555		93	10	25	559		64	24	43	346			87	13	130	537		131	39	104	471		107	17	26	504			36	12	39	572		57	26	32	646		69	89	34	514			33
	38	11	17	555		91	13	29	559		74	16	32	346			98	20	68	529		72	23	31	470		109	16	35	504			19	13	44	572		57	17	25	646		69	107	39	514			29
	31	6	17	555		121	14	26	559		72	12	29	346			113	26	57	529		90	21	62	469		139	27	27	504			30	14	36	572		58	20	25	646		71	89	34	514			24
	37	11	17	555		148	22	29	559		69	12	32	346			135	24	72	529		146	18	187	468		150	24	58	504			57	12	45	572		51	19	22	646		88	63	30	514			26
	46	9	16	555		142	15	25	559		46	10	26	346			146	24	62	529		138	12	165	467		124	29	43	504			69	14	43	572		52	17	28	646		105	58	33	514			48
	55	22	18	555		147	15	29	559		32	14	26	346			150	19	54	529		102	16	56	466		103	18	27	504			69	19	48	572		67	22	32	626		107	60	35	514			45
	47	21	23	555		130	14	22	559		27	16	28	346			128	13	76	529		110	21	155	465		98	32	51	504			57	20	51	572		80	15	31	626		117	49	38	514			44
	47	12	18	555		112	19	28	559		78	30	47	429			117	18	77	529		187	29	218	464		101	42	49	504			60	14	54	572		83	10	21	626		109	66	36	514			47
	55	6	23	540		126	35	23	559		97	34	53	429			73	14	79	529		210	28	239	463		134	38	60	504			75	14	45	572		76	9	20	626		88	66	34	514			42
	64	8	19	540		141	34	29	559		104	40	46	421			56	15	103	521		212	23	175	462		156	58	72	504			47	11	41	563		66	10	20	626		79	70	34	514			36
	65	15	17	540		144	15	27	559		96	45	52	421			47	15	64	521		212	13	243	461		140	29	38	504			26	11	34	563		75	8	19	626		73	68	32	514			38
	58	13	16	540		142	12	22	559		100	32	53	421			45	12	72	521		197	20	238	460		146	35	37	504			31	14	37	563		78	10	14	626		84	55	32	514			30
	59	10	15	540		143	13	24	559		78	21	40	421			53	17	47	521		170	17	221	459		128	27	27	504			34	14	48	563		67	15	22	626		109	47	35	514			23
	52	8	18	540		169	14	28	559		79	14	34	421			54	12	41	521		150	24	218	458		144	27	30	504			29	17	42	563		69	17	32	626		119	50	39	514			27
	48	6	20	540		179	12	27	559		101	24	38	421			73	10	60	521		94	25	148	457		125	30	25	504			23	10	37	563		82	13	27	626		114	63	35	514			25
	43	9	12	540		145	15	23	559		86	36	40	421			91	10	78	521		88	20	202	456		102	25	25	504			6	10	35	563		89	14	24	626		100	63	36	514			36
	41	13	16	540		113	14	23	558		71	40	45	421			92	9	56	521		66	18	44	455		96	20	19	504			6	13	36	563		95	13	27	626		82	78	37	514			45
	50	11	17	540		98	11	19	557		77	38	41	421			92	15	29	521		72	34	31	454		109	24	41	504			12	15	36	563		100	11	27	626		75	76	36	514			45
	65	11	15	540		96	13	18	556		82	19	35	421			121	12	43	521		71	15	33	453		105	29	40	504			38	17	47	563		73	11	18	626		75	75	38	514			69
	64	8	17	534		90	11	18	544		69	16	29	418			104	14	62	521		110	10	53	452		84	20	20	503			58	13	52	534		35	10	26	626		79	78	42	514			63
	68	9	18	534		88	8	20	544		68	17	33	418			91	15	55	521		213	15	86	451		102	13	26	502			70	12	53	534		34	17	25	626		81	64	31	514			37
	60	11	18	534		99	10	22	544		75	24	40	418			60	10	56	521		191	16	155	447		192	13	54	501			54	9	45	534		67	15	26	626		79	56	33	514			24
	48	8	17	534		124	9	20	544		78	34	40	415			61	17	66	521		175	26	154	447		174	14	50	500			39	13	38	534		83	11	24	626		87	55	34	514			24
	49	9	17	534		129	8	16	544		82	30	35	415			63	7	38	521		118	16	71	447		99	13	39	499			50	14	45	534		79	15	23	602		98	75	30	514			39
	55	9	19	534		97	10	15	544		79	19	37	415			82	9	127	520		90	15	35	435		75	16	27	498			65	20	40	534		64	14	22	602		92	70	35	514			43
	55	6	19	534		101	15	20	544		87	22	32	415			115	12	197	519		114	19	55	434		77	16	27	497			69	13	46	534		59	10	24	602		64	75	30	514			42
	46	6	20	534		131	17	23	544		107	24	33	415			145	9	137	518		133	39	102	433		88	14	43	496			61	12	37	534		53	13	22	602		53	63	28	514			51
	41	7	18	534		128	17	23	544		96	26	44	409			148	14	125	517		129	42	170	432		93	18	47	495			57	11	41	534		28	11	19	752		56	78	33	514			35
	38	8	17	534		120	19	23	544		102	24	35	409			105	15	38	516		90	18	16	431		98	13	40	494			50	10	44	534		28	13	18	752		67	75	31	514			34
	34	6	14	534		119	12	23	544		85	26	38	409			78	16	52	515		83	20	25	430		96	11	50	493			65	12	39	534		26	16	20	752		88	64	30	514			37
	35	5	17	534		113	12	22	544		66	40	47	409			97	23	177	514		74	16	23	429		97	16	30	492			59	16	40	534		22	16	26	752		112	70	31	514			46
	41	5	13	534		103	13	20	543		65	32	37	409			82	17	176	513		84	15	173	429		99	16	47	491			40	14	41	534		24	20	27	752		134	75	34	514			60
	48	5	14	534		111	12	25	542		79	24	36	409			69	13	91	512		114	30	221	429		93	13	23	490			43	12	44	534		27	21	23	752		137	78	39	514			51
	55	8	14	525		154	12	25	541		88	21	37	409			66	14	59	511		168	21	161	429		87	10	15	489			53	14	38	534		31	19	21	752		123	61	39	514			51
	52	11	17	525		155	12	25	540		97	21	34	409			72	12	117	510		197	18	178	429		75	11	23	488			60	18	53	534		48	14	22	752		126	68	35	513			42
	46	9	18	525		138	12	21	539		94	21	39	409			78	18	181	509		170	13	67	429		53	11	21	487			72	17	51	534		59	13	23	752		117	56	35	512			27
	28	9	13	525		125	14	20	538		90	17	36	409			91	21	172	508		74	12	20	429		67	9	12	486			75	17	49	534		50	16	22	752		98	52	41	511			24
	39	11	18	525		126	18	23	537		82	19	33	409			87	17	113	507		94	15	27	429		118	19	23	485			83	16	54	534		56	15	25	752		83	46	32	510			32
	41	11	15	525		167	22	27	536		79	13	34	409			83	11	84	506		175	23	104	429		187	20	24	484			76	16	46	534		40	19	23	752		111	70	36	509			38
	36	10	18	525		183	17	28	535		78	13	31	409			77	12	47	505		171	33	182	429		190	30	62	483			63	13	41	534		28	14	22	752		111	58	35	508			52
	40	8	13	525		148	18	22	534		66	19	29	409			80	14	59	504		118	26	155	429		167	27	42	482			75	15	40	534		31	11	20	748		85	61	29	507			34
	56	11	18	525		141	12	25	533		83	16	29	409			80	9	63	503		190	30	251	429		156	27	43	481			81	15	43	534		43	16	21	748		65	55	27	506			64
	64	11	22	521		131	10	22	532		93	16	35	409			83	8	108	502		204	39	251	416		171	38	89	480			80	14	42	534		55	14	23	748		45	66	30	505			69
	9	6	19	644		104	11	19	531		113	16	33	409			66	7	89	501		155	19	205	415		173	39	131	479			75	18	43	534		50	21	24	745		36	70	30	504			64
	21	11	21	644		108	9	18	530		124	17	37	409			56	8	68	500		144	25	237	414		165	45	102	478			71	18	50	534		32	22	26	745		61	87	27	503			68
	30	6	12	644		111	10	19	529		107	16	36	409			70	10	122	499		142	25	166	413		164	48	70	477			61	16	48	534		35	10	27	745		79	66	28	502			62
	31	8	17	644		98	13	18	528		109	16	37	409			105	9	123	498		166	22	131	412		153	57	83	476			72	18	51	522		53	16	23	745		97	47	32	501			61
	28	5	13	644		95	13	17	527		101	16	31	409			105	6	86	497		232	26	199	411		134	31	84	475			68	15	41	522		69	17	26	745		125	47	31	500			60
	25	6	15	644		116	15	20	526		78	14	31	409			77	8	43	496		241	20	219	410		113	29	59	474			71	14	44	522		74	15	28	745		130	52	34	499			43
	29	6	26	644		132	13	22	525		71	16	32	409			74	8	52	495		218	23	197	409		112	27	56	473			71	14	47	512		88	17	29	745		125	46	39	498			40
	42	6	19	644		159	17	23	524		65	19	29	409			87	8	65	494		144	19	195	408		92	22	47	472			78	14	37	512		76	20	33	745		115	55	34	497			35
	56	6	19	644		174	16	29	523		86	22	32	409			89	9	89	493		120	16	232	407		88	24	48	471			88	13	40	512		65	17	31	745		97	73	34	496			20
	63	8	18	644		193	11	30	522		97	17	33	409			109	12	104	492		157	22	83	406		95	32	44	470			108	16	38	512		55	16	24	745		80	91	35	495			13
	43	5	16	644		164	12	25	521		97	17	33	409			117	11	89	491		161	29	116	405		129	46	57	469			116	15	46	512		41	26	33	745		65	84	37	494			14
	42	9	17	644		144	13	24	520		91	16	34	409			109	12	113	490		171	30	129	404		116	50	43	468			107	14	51	512		50	22	33	745		69	95	34	493			24
	48	9	17	644		126	19	22	519		82	17	31	408			81	8	90	489		112	16	29	403		83	36	49	467			92	14	47	512		56	20	29	745		71	80	33	492			48
	53	13	15	644		110	15	21	518		78	16	31	407			82	11	51	488		56	21	217	402		68	32	38	466			127	19	49	512		61	19	26	745		78	66	34	491			58
	36	11	19	635		99	11	22	517		69	21	33	406			83	17	64	487		64	25	251	401		105	27	61	465			131	15	44	512		70	21	29	745		93	61	36	490			55
	42	11	21	635		89	16	21	516		72	19	29	405			83	14	70	486		56	24	216	400		110	24	70	464			124	13	49	512		81	24	38	745		81	80	31	489			65
	28	9	22	635		110	12	20	515		87	17	33	404			116	18	117	485		96	18	41	399		119	22	55	463			101	17	50	512		82	26	35	745		73	71	30	488			54
	23	12	17	635		131	11	22	514		96	16	32	403			107	19	137	484		120	19	26	398		162	27	117	462			78	13	42	512		74	25	33	745		68	76	34	487			41
	29	6	17	635		134	15	24	513		108	12	31	402			70	19	155	483		127	17	37	397		167	31	213	461			51	17	44	512		75	24	29	745		53	80	34	486			27
	45	5	14	635		125	12	27	512		120	14	29	401			47	16	66	482		83	16	40	396		112	22	181	460			59	14	42	512		81	26	36	745		51	75	39	485			18
	42	9	16	635		135	15	25	511		116	16	33	400			31	10	51	481		69	35	52	395		87	17	144	459			49	13	44	512		91	28	37	745		54	80	35	484			9
	43	13	20	635		118	21	24	510		118	13	29	399			52	10	122	480		127	31	100	394		97	20	91	458			37	15	39	512		92	24	36	745		54	80	30	483			14
	44	11	21	635		135	27	29	509		119	17	31	398			59	13	152	479		131	26	171	393		110	22	70	457			55	17	43	512		76	24	34	745		60	93	31	482			22
	52	9	18	635		130	22	28	508		118	26	38	397			49	15	142	478		133	16	175	392		102	19	89	456			62	14	45	512		71	36	35	745		56	93	31	481			39
	47	9	19	626		121	28	25	507		102	16	36	396			46	11	91	477		144	21	100	391		84	19	102	455			77	17	46	512		77	28	33	745		55	105	40	480			50
	39	6	21	626		117	22	25	506		96	16	33	395			61	14	31	476		154	18	122	390		64	19	48	454			63	18	39	512		83	30	37	745		53	101	36	479			58
	36	9	17	626		104	19	23	505		82	17	35	394			88	15	56	475		155	17	215	389		88	20	97	453			53	18	48	512		84	32	38	745		42	84	34	478			44
	34	9	17	626		100	16	21	504		78	19	35	393			136	9	103	474		127	17	58	388		105	20	174	452			50	14	44	512		67	37	30	728		38	118	39	477			48
	36	5	11	626		70	11	16	503		81	21	29	392			142	11	57	473		84	8	41	387		100	24	147	451			48	16	40	512		53	28	27	728		38	139	40	476			35
	40	5	13	626		74	12	15	502		93	14	28	391			103	7	35	472		55	6	14	386		103	19	91	450			51	16	49	512		48	30	30	728		44	155	50	475			50
	54	6	17	626		86	12	20	501		93	13	29	390			71	12	46	471		44	9	12	385		115	14	51	449			66	18	46	499		73	28	37	728		42	145	45	474			69
	68	5	19	626		112	12	22	500		97	16	29	389			62	12	55	470		49	12	21	384		116	29	118	448			52	16	45	499		97	33	36	728		37	116	41	473			84
	64	9	20	626		125	17	26	499		73	17	29	388			63	9	40	469		27	22	7	575		109	43	98	447			47	13	44	499		99	26	36	728		33	80	38	472			73
	52	11	20	617		125	16	27	498		53	16	25	387			83	13	43	468		22	27	9	575		103	45	51	446			39	17	43	499		108	33	38	728		29	47	36	471			51
	48	11	17	617		105	11	21	497		81	17	30	386			84	17	45	467		25	23	12	575		79	42	65	445			37	17	45	499		120	48	38	728		28	52	31	470			41
	47	11	17	617		102	16	23	496		88	19	32	385			88	19	100	466		66	30	27	575		75	30	46	444			55	16	49	499		116	35	39	728		25	42	34	469			36
	55	7	18	617		110	11	24	495		97	17	30	384			97	17	92	465		77	19	27	575		87	24	102	443			76	17	44	499		117	26	36	728		13	15	7	567			38
	45	5	15	617		122	14	19	494		100	17	35	383			95	14	79	464		59	41	15	575		86	19	82	442			81	13	41	499		99	26	33	728		14	9	8	567			35
	33	5	14	617		123	18	21	493		101	21	31	382			99	9	100	463		24	23	7	575		57	19	61	441			67	16	47	491		83	24	34	728		22	17	14	567			25
	15	5	15	617		129	14	25	492		100	14	33	381			107	11	62	462		31	26	11	575		74	24	49	440			67	19	46	491		83	35	36	728		28	22	22	567			22
	22	10	14	617		156	10	23	491		88	12	25	380			93	13	44	461		37	24	12	575		117	22	41	439			48	18	43	491		105	37	41	728		28	23	19	567			22
	27	14	18	617		131	14	24	490		93	12	29	379			89	13	48	460		67	33	10	575		138	20	88	438			56	15	45	491		98	37	40	728		39	31	30	567			28
	33	12	13	617		125	13	22	489		101	16	31	378			122	11	91	459		106	34	24	575		111	18	85	437			59	18	40	491		77	37	36	728		49	43	29	567			48
	43	10	16	617		106	9	20	488		101	12	31	377			106	12	55	458		118	35	35	575		76	20	34	436			71	17	38	491		83	39	37	728		48	45	34	567			57
	45	16	17	617		110	11	19	487		91	14	25	376			62	11	43	457		127	41	26	569		112	22	44	435			79	18	44	491		91	32	37	728		46	46	38	567			62
	56	13	17	617		108	15	20	486		75	10	20	375			52	19	42	456		140	26	29	569		157	16	69	434			71	13	45	491		96	28	29	728		51	71	38	567			43
	59	12	17	617		96	13	20	485		63	8	24	374			57	11	55	455		152	23	41	569		168	16	80	433			80	15	43	491		83	37	28	728		54	82	44	567			38
	71	12	18	617		107	14	23	484		76	17	28	373			68	5	42	454		182	35	66	569		112	19	41	432			75	21	42	491		65	37	36	728		55	71	37	567			55
	69	9	16	617		89	14	20	483		90	12	29	372			80	12	47	453		205	28	53	569		83	20	25	431			72	20	46	491		71	39	36	728		53	80	37	567			65
	58	9	16	610		85	14	23	482		110	14	33	371			77	12	71	452		190	30	58	555		126	14	52	430			70	21	51	491		85	37	36	728		43	68	35	567			54
	54	8	15	610		84	11	23	481		135	13	33	371			72	12	66	452		133	26	19	551		157	16	117	429			83	18	51	491		104	33	41	728		43	46	29	567			42
	48	11	16	610		77	16	22	480		131	16	38	371			63	12	65	452		96	20	17	551		109	16	68	428			87	19	58	491		107	36	40	728		61	49	31	567			26
	51	6	20	610		82	14	23	479		122	17	37	371			65	20	114	452		142	18	28	551		94	16	40	427			96	21	57	491		115	39	43	728		62	55	29	567			26
	56	79	22	610		124	16	25	478		107	13	27	371			67	11	107	452		148	17	27	551		90	11	73	426			89	24	54	491		124	29	37	728		48	58	30	567			45
	65	22	24	610		159	13	23	477		93	12	28	371			67	8	57	452		84	15	6	551		84	10	44	425			94	23	51	491		125	32	37	728		55	56	33	567			70
	59	79	23	610		153	11	26	476		84	12	29	371			69	14	32	452		28	21	11	551		64	16	49	424			92	27	56	491		111	30	35	728		79	60	34	567			85
	60	7	20	610		143	14	28	475		68	16	29	371			67	9	33	452		26	27	12	551		53	13	25	423			107	19	52	491		90	39	34	728		91	71	39	567			79
	75	9	21	610		129	13	22	474		50	14	24	371			54	11	24	452		69	15	14	551		72	11	25	422			61	11	43	491		70	35	34	728		72	91	39	567			59
	70	8	19	610		103	12	22	473		47	13	25	371			57	8	24	452		76	17	16	551		97	16	53	421			37	12	43	491		86	25	33	728		70	93	42	560			61
	72	11	16	610		79	11	18	472		56	16	32	371			67	8	35	452		66	11	8	551		109	22	54	420			34	18	40	480		104	29	34	728		81	75	39	560			70
	57	6	13	610		66	13	18	471		60	14	29	371			68	8	25	452		90	20	15	551		113	16	45	419			50	13	35	480		100	30	31	728		72	68	40	560			60
	47	6	14	610		67	13	20	470		61	9	27	371			72	11	33	452		131	21	36	551		119	20	53	418			56	13	38	480		67	28	31	728		66	64	32	560			47
	48	6	19	610		62	17	18	469		57	10	27	371			58	10	31	452		161	21	44	538		111	14	51	417			51	16	38	480		41	29	30	717		45	55	29	560			39
	47	8	15	610		63	15	21	468		66	14	29	371			60	15	90	440		197	27	188	538		110	16	70	416			48	12	40	480		54	30	34	690		33	45	28	560			46
	40	6	17	610		68	29	23	467		69	14	30	371			58	12	39	440		170	27	94	538		134	20	78	415			44	12	38	480		74	25	34	690		38	47	30	560			51
	36	6	15	610		72	22	26	466		83	14	32	371			62	11	35	440		86	22	20	529		150	17	106	414			51	17	44	480		89	30	36	690		49	52	28	544			39
	34	8	14	609		66	28	23	465		79	16	26	371			75	8	22	440		31	21	7	529		113	14	86	413			74	15	42	480		79	35	32	690		55	66	28	544			49
	34	9	19	608		61	21	20	464		69	17	36	353			74	9	27	440		24	19	10	529		95	20	95	412			81	15	46	454		72	40	34	690		64	76	37	544			65
	33	11	18	607		60	14	17	463		87	12	27	353			76	9	32	440		42	23	16	529		105	24	48	411			108	19	46	454		68	33	32	690		69	70	32	544			62
	38	14	20	606		56	11	14	462		95	12	28	353			71	12	38	440		74	14	30	529		140	20	73	410			99	18	38	454		83	33	35	690		59	60	30	544			44
	45	11	16	605		46	12	20	461		84	14	31	353			60	13	42	440		94	27	20	529		92	19	47	409			84	21	42	454		91	37	31	690		57	80	35	544			46
	38	8	17	604		59	11	20	459		84	12	32	353			53	5	34	440		116	18	33	529		45	16	31	408			65	15	39	454		99	37	33	690		57	71	30	544			53
	36	9	13	603		72	16	23	458		102	8	31	353			43	8	22	440		152	31	35	529		30	20	39	407			57	16	44	454		83	35	29	690		74	61	33	544			45
	45	6	18	602		62	17	20	457		118	10	32	353			26	8	35	440		163	27	49	529		56	30	71	406			56	17	47	454		71	39	28	690		79	64	33	544			39
	29	6	19	601		51	19	19	456		115	16	35	353			18	10	19	581		106	21	40	525		77	20	73	405			63	21	48	454		61	36	33	690		86	60	32	544			35
	27	10	15	600		50	15	21	455		106	16	30	353			17	8	26	581		100	35	122	525		87	22	44	404			83	26	47	454		58	43	36	690		98	73	35	544			27
	32	11	17	599		47	15	20	454		83	22	35	353			16	11	18	581		131	48	94	525		69	16	40	403			75	20	54	454		52	42	37	690		101	64	34	544			32
	44	11	17	598		45	9	17	453		64	21	34	353			14	11	28	581		154	26	26	525		57	16	42	402			73	22	50	454		50	43	34	690		92	53	31	544			39
	54	10	16	597		41	15	19	452		64	17	33	353			14	16	45	574		161	21	55	525		81	19	41	401			71	16	44	454		46	42	36	690		87	78	30	544			42
	53	16	18	596		38	14	20	451		80	16	35	353			16	13	56	574		188	26	233	519		102	30	53	400			71	13	47	454		50	48	37	690		84	68	32	544			55
	51	11	14	595		53	11	22	450		90	12	32	353			19	13	39	574		116	14	150	519		105	27	86	399			85	19	43	454		56	36	33	690		90	53	31	544			49
	62	6	14	594		70	11	20	449		92	10	32	353			26	9	46	574		72	24	110	519		113	22	74	398			79	17	48	450		72	32	40	690		97	58	34	544			56
	66	9	17	593		61	13	18	448		92	12	28	346			48	11	37	574		44	19	22	519		111	13	46	397			82	13	43	450		80	32	37	690		87	66	33	544			35
	70	16	20	592		67	18	19	447		96	12	32	346			68	19	81	574		46	18	35	519		91	11	31	396			69	17	40	450		90	32	38	690		78	61	36	544			31
	54	12	13	591		105	17	28	446		83	12	29	346			74	17	93	574		81	23	52	515		103	14	32	395			52	15	39	450		84	33	40	690		57	46	28	544			35
	58	12	14	590		133	25	26	445		74	12	27	346			65	18	90	574		118	28	28	515		136	24	58	394			42	13	37	450		73	40	35	690		41	38	25	544			46
	57	17	20	589		127	17	23	444		69	10	21	346			77	15	45	574		161	31	42	515		146	24	80	393			50	15	38	450		72	35	39	690		54	39	26	544			48
	57	12	17	588		93	18	23	443		66	12	22	346			83	15	92	567		154	26	24	515		114	20	112	392			42	13	35	450		67	33	35	690		74	53	30	544			54
	51	9	20	587		77	11	21	418		73	14	33	346			89	14	174	567		83	22	22	515		82	16	88	391			32	12	42	450		60	46	31	690		82	55	29	544			61
	47	8	17	586		84	7	21	417		68	14	32	346			106	8	140	567		88	22	29	515		56	7	57	390			37	15	36	450		75	35	36	690		80	68	30	544			59
	41	6	14	585		96	10	21	416		65	21	31	346			109	9	126	567		207	19	185	515		64	6	25	389			38	13	34	450		89	36	37	690		70	61	31	536			70
	29	6	14	584		113	9	25	415		65	16	30	346			96	12	76	567		242	37	246	515		71	7	33	388			44	15	44	450		108	32	39	681		70	63	31	536			69
	42	12	21	583		103	10	22	414		70	9	27	346			59	15	45	567		254	17	253	515		85	11	53	387			58	21	43	450		109	25	36	681		86	46	30	536			51
	53	9	20	582		106	19	23	413		62	13	27	346			55	19	84	556		254	21	254	515		108	9	73	386			70	17	48	450		102	30	32	681		72	50	30	536			45
	67	14	21	581		121	27	26	412		56	16	29	346			75	12	120	556		224	29	232	510		96	16	83	385			66	19	44	450		83	35	33	681		98	47	30	536			48
	71	16	19	580		125	21	28	411		46	14	28	346			68	11	69	556		129	31	74	510		93	8	53	384			65	13	46	450		82	35	38	681		128	46	30	536			51
	67	10	19	579		123	13	26	410		52	10	27	346			52	15	94	556		100	46	53	510		73	8	42	383			44	18	39	450		86	30	35	681		113	50	35	536			62
	62	13	21	578		126	11	23	409		52	12	30	346			56	10	82	556		155	98	116	510		57	8	21	382			41	14	38	450		76	26	29	681		110	58	35	536			61
	66	15	16	577		111	7	23	408		49	8	30	337			52	14	66	556		171	53	56	510		44	4	15	381			44	13	35	450		64	20	27	681		109	63	29	536			46
	66	15	18	576		96	8	20	407		58	10	25	337			58	13	138	556		184	66	84	510		40	7	11	380			41	13	40	450		46	25	27	681		110	73	34	536			42
	61	8	17	575		90	7	18	406		46	19	37	429			60	16	195	556		185	74	104	510		58	11	19	550			51	16	42	450		44	30	25	681		99	63	34	536			45
	41	10	17	574		66	9	21	405		60	34	45	429			71	19	204	556		225	49	229	510		58	14	13	550			47	17	34	450		59	20	25	671		116	66	39	536			47
	30	10	17	573		56	6	17	404		68	38	43	429			81	12	187	556		236	23	251	510		53	17	13	547			43	17	36	450		75	21	24	671		128	84	36	536			30
	36	9	13	572		74	5	20	403		88	47	49	429			84	9	212	556		202	27	122	501		55	22	11	547			38	14	44	450		70	22	28	671		113	68	35	536			32
	53	15	21	571		84	13	24	628		101	36	52	429			91	15	210	556		131	24	62	501		62	13	22	547			26	11	33	450		70	26	24	671		76	52	28	536			28
	55	14	17	570		80	11	26	628		101	32	42	421			136	12	148	556		98	33	40	501		82	14	28	539			32	12	31	450		70	21	32	671		78	39	24	536			21
	57	17	24	569		95	13	28	628		96	34	44	421			148	15	178	556		125	39	26	501		108	16	47	539			43	14	38	450		67	21	35	671		102	64	27	536			33
	59	22	21	568		135	12	27	628		99	26	44	421			127	13	244	556		165	56	55	501		163	11	72	539			48	9	34	450		73	28	32	671		106	56	32	536			38
	60	11	18	567		120	16	25	628		90	19	36	421			108	12	185	556		191	24	56	501		175	10	64	539			73	13	40	450		72	24	35	671		115	64	36	536			37
	43	9	17	566		123	11	24	628		86	22	40	421			110	8	101	556		152	33	49	501		116	4	32	539			76	11	36	450		60	24	34	671		113	58	31	536			48
	42	13	20	565		93	7	21	628		117	26	40	421			119	8	131	556		154	26	56	501		67	7	26	539			95	15	44	450		78	32	37	671		97	60	27	536			34
	56	16	21	564		81	7	14	628		127	40	42	421			154	9	162	546		194	25	152	501		70	8	21	539			87	15	36	450		80	26	43	671		78	49	30	536			30
	59	22	17	563		64	8	14	628		92	55	42	421			152	10	135	546		212	31	181	501		109	10	55	539			59	14	40	450		87	30	37	671		81	49	31	536			31
	59	15	17	562		37	10	15	628		95	52	42	421			84	10	90	546		161	25	118	501		105	9	45	539			31	13	38	450		88	40	36	671		100	64	34	536			35
	55	8	17	561		54	11	17	628		111	26	42	421			65	9	56	546		168	37	104	501		90	7	29	539			23	14	36	450		63	37	33	671		106	80	39	536			31
	50	8	19	560		69	12	19	628		98	19	37	418			62	15	99	546		202	30	155	501		118	10	67	539			18	13	37	450		47	28	28	671		74	82	31	536			31
	54	11	21	559		84	16	23	628		77	16	30	418			63	10	129	546		216	29	199	494		116	11	42	539			19	12	44	450		46	33	29	671		59	56	28	536			31
	50	8	13	558		103	14	19	628		73	17	33	418			101	12	105	546		211	19	157	494		145	16	82	539			35	15	41	450		61	40	33	671		64	76	30	536			34
	38	8	14	557		116	17	22	628		69	21	33	415			141	15	197	537		184	16	49	494		153	19	64	539			77	19	42	450		84	35	34	671		75	61	32	514			36
	25	6	15	556		114	13	22	621		77	19	32	415			171	11	131	537		168	22	96	494		117	13	71	539			89	18	45	450		84	40	35	671		77	78	36	514			47
	14	5	13	555		89	14	21	621		79	17	27	415			137	9	127	537		176	21	110	494		129	14	74	539			53	12	45	601		78	51	41	671		71	84	36	514			29
	18	8	20	555		105	17	21	621		90	17	31	415			101	13	174	537		206	23	83	494		143	18	68	539			40	13	34	601		56	51	40	671		75	63	29	514			34
	29	6	14	555		113	18	22	621		101	19	31	415			69	15	184	537		219	40	69	494		108	10	15	531			24	16	42	601		31	39	28	671		89	64	31	514			31
	36	5	17	555		119	14	25	621		99	16	37	409			61	13	139	537		214	28	142	494		94	16	19	528			36	12	41	601		36	28	27	671		102	58	37	514			30
	39	11	21	555		109	16	21	621		90	16	29	409			70	11	147	537		157	16	56	494		98	18	27	528			86	14	39	587		48	24	29	671		85	68	32	514			37
	44	10	17	555		83	18	22	621		89	17	25	409			92	12	161	537		209	39	234	494		108	24	37	528			95	13	35	587		71	35	36	671		61	76	31	514			32
	49	11	13	555		74	11	20	621		75	24	31	409			101	15	98	529		239	67	241	494		97	20	23	528			53	17	33	580		106	42	41	671		61	61	30	514			30
	72	8	19	555		71	16	20	621		72	24	35	409			108	15	36	529		224	55	165	494		90	18	29	528			36	13	34	580		116	32	38	671		72	84	29	514			34
	65	10	23	555		70	16	20	621		95	32	40	409			132	20	56	529		187	42	173	494		105	30	41	528			29	11	36	580		83	25	34	653		66	70	32	514			42
	70	11	19	555		49	16	17	621		104	24	37	409			138	17	61	529		165	53	135	494		123	25	62	528			26	10	35	580		61	25	33	653		62	71	27	514			30
	63	10	18	555		49	14	17	621		102	19	35	409			130	24	38	529		203	27	176	493		92	22	73	528			32	13	43	580		59	22	30	653		79	78	32	514			24
	43	13	15	555		47	17	17	621		96	21	34	409			118	18	73	529		221	16	231	492		64	16	39	521			25	13	37	580		76	20	32	653		80	78	33	514			17
	40	10	20	555		47	16	18	621		91	17	34	409			104	18	58	529		235	25	248	491		51	11	17	521			20	13	42	580		84	21	33	653		104	60	30	514			12
	40	12	21	555		52	29	21	611		93	17	31	409			86	10	42	529		250	33	254	490		89	10	46	521			22	11	41	580		84	25	31	653		123	53	37	514			23
	45	11	21	555		49	34	23	611		85	19	31	409			69	9	41	521		226	28	246	489		134	13	49	521			25	9	32	580		74	30	24	653		129	63	42	514			34
	38	9	19	555		54	27	19	611		73	16	31	409			58	12	46	521		159	12	170	488		113	9	50	521			38	11	33	580		76	29	28	653		132	86	40	514			43
	42	12	18	555		42	19	18	611		70	12	27	409			53	17	48	521		133	16	181	487		70	13	36	521			34	12	30	580		63	40	31	653		107	82	40	514			41
	51	8	18	555		42	16	18	611		69	16	26	409			49	20	65	521		185	19	203	486		78	14	19	521			22	13	39	580		71	43	36	653		88	73	30	514			38
	61	14	17	555		59	14	21	611		74	16	31	409			52	14	35	521		239	29	221	485		83	19	25	521			13	12	40	580		84	33	38	653		75	63	31	514			43
	54	14	19	555		80	12	18	611		89	16	34	409			77	11	38	521		234	19	235	484		85	29	22	517			37	12	35	580		84	39	33	653		90	52	34	514			34
	47	11	17	555		75	14	18	611		112	16	36	409			102	11	77	521		175	25	230	483		100	19	24	517			58	17	38	580		79	32	31	653		100	55	34	514			32
	57	11	21	540		88	14	21	611		115	21	40	409			94	10	139	521		135	27	233	482		107	22	23	517			54	16	38	572		65	28	31	653		141	49	37	514			26
	69	8	17	540		86	15	20	611		105	16	33	409			88	15	78	521		173	22	242	481		114	16	23	517			57	10	40	572		51	25	27	653		151	60	43	514			17
	69	8	17	540		83	11	22	611		94	13	27	409			92	12	39	521		176	25	125	480		123	18	42	517			62	15	37	572		61	25	33	653		129	78	40	514			25
	67	13	21	540		113	11	24	611		85	16	27	409			90	12	58	521		125	29	34	479		111	19	49	513			71	11	34	572		73	28	36	653		104	70	41	514			34
	71	8	17	540		110	11	22	611		84	13	31	409			62	21	60	521		86	26	31	478		107	31	59	513			56	11	39	572		79	29	35	653		95	71	44	514			43
	56	12	19	540		113	12	24	610		81	10	31	409			66	17	56	521		122	19	125	477		85	24	35	513			33	16	40	572		81	32	35	653		95	91	41	514			50
	49	9	19	540		106	12	20	609		73	16	27	409			70	15	42	521		157	17	129	476		83	30	40	513			27	14	47	572		94	25	33	646		88	89	39	514			30
	51	8	13	540		94	13	20	608		88	14	30	409			75	7	31	521		197	19	144	475		94	25	39	513			34	18	42	572		82	26	31	646		90	89	43	514			19
	54	12	16	540		101	11	20	595		95	14	30	409			79	6	45	520		245	61	229	474		107	25	49	513			54	16	44	572		70	29	30	646		73	80	32	514			19
	63	13	17	540		96	9	17	595		87	14	33	409			96	12	150	519		247	71	211	473		93	24	39	513			66	18	42	572		67	28	28	646		65	71	34	514			22
	78	13	21	540		111	12	24	595		73	16	35	408			129	12	203	518		238	72	131	472		95	27	40	513			70	17	43	572		73	28	32	646		76	56	35	514			32
	74	12	21	534		129	15	27	595		72	16	28	407			108	13	75	517		144	53	140	471		93	17	42	504			78	18	47	572		75	26	33	646		76	64	32	514			42
	65	9	18	534		135	18	23	595		62	16	27	406			85	15	33	516		84	23	51	470		96	20	29	504			72	15	46	572		65	22	30	646		84	45	30	514			52
	59	8	17	534		134	15	25	588		75	21	32	405			68	12	61	515		173	18	195	469		112	29	37	504			70	10	44	572		63	24	34	646		85	49	30	514			44
	52	8	17	534		136	16	24	588		94	17	31	404			88	21	183	514		224	16	249	468		115	29	31	504			59	13	41	563		58	22	28	646		94	60	35	514			33
	61	9	16	534		131	27	28	588		114	16	30	403			81	24	234	513		205	14	245	467		89	36	19	504			31	13	39	563		42	28	30	646		100	61	35	514			30
	57	8	17	534		155	27	29	588		119	16	35	402			76	20	201	512		125	12	133	466		82	29	23	504			37	14	39	563		52	30	32	646		81	93	33	514			26
	61	11	17	534		146	25	27	588		120	13	31	401			81	12	112	511		138	23	187	465		102	30	31	504			45	16	46	563		59	25	31	646		86	75	34	514			33
	49	9	18	534		132	38	28	588		115	12	33	400			98	9	96	510		170	29	212	464		107	42	41	504			49	18	48	563		62	25	28	626		100	60	30	514			30
	48	11	20	534		111	25	24	588		111	13	29	399			117	12	139	509		220	34	217	463		143	42	46	504			37	15	42	563		66	16	30	626		92	53	26	514			35
	40	8	18	534		104	35	25	588		118	16	28	398			120	10	118	508		218	19	157	462		172	49	50	504			19	14	39	563		66	14	27	626		101	71	29	514			41
	34	6	14	534		88	22	23	588		96	36	35	397			112	12	97	507		244	19	243	461		177	46	90	504			18	16	39	563		67	11	22	626		106	73	33	514			48
	40	6	14	534		93	21	23	588		95	19	31	396			105	10	81	506		219	17	237	460		165	41	42	504			24	15	42	563		65	10	24	626		93	76	32	513			55
	45	3	12	534		121	13	25	588		88	16	31	395			82	15	108	505		118	13	110	459		148	41	39	504			51	16	51	563		58	8	21	626		94	82	31	512			65
	52	4	8	525		144	10	23	574		67	12	29	394			95	20	75	504		83	12	56	458		158	30	36	504			74	17	54	563		59	10	20	626		105	64	35	511			70
	58	6	18	525		146	11	22	574		62	16	28	393			98	12	93	503		61	16	69	457		139	24	30	504			92	17	46	534		55	16	24	626		101	55	32	510			56
	56	9	17	525		146	11	20	574		82	19	33	392			99	11	101	502		84	17	41	456		109	29	32	504			63	14	48	534		63	16	29	626		93	49	30	509			46
	46	13	20	525		131	12	25	574		107	19	31	391			78	11	62	501		86	12	45	455		96	27	20	504			50	13	40	534		87	11	27	626		105	58	33	508			19
	40	16	16	525		109	15	25	574		104	19	27	390			64	7	60	500		98	11	18	454		87	27	27	504			56	16	45	534		94	14	28	626		93	60	32	507			13
	43	10	23	525		107	16	23	574		87	14	26	389			83	8	48	499		94	12	22	453		72	22	32	504			67	15	51	534		89	17	29	626		84	64	37	506			13
	50	9	13	525		86	14	20	574		76	13	27	388			119	11	109	498		92	10	21	452		76	16	22	503			73	13	51	534		88	15	25	626		75	60	36	505			27
	48	14	22	525		83	13	20	574		56	12	25	387			111	14	79	497		175	17	51	451		123	13	44	502			68	11	39	534		83	15	23	626		55	60	33	504			47
	48	11	20	525		77	11	20	574		85	16	31	386			85	12	28	496		185	13	61	450		182	11	78	501			65	15	37	534		55	15	22	626		51	61	29	503			67
	59	13	14	525		92	14	21	574		116	16	31	385			86	5	42	495		175	16	52	449		184	10	60	500			59	13	40	534		55	20	25	626		49	71	24	502			93
	71	15	21	521		111	12	21	574		117	13	33	384			87	8	37	494		98	10	67	448		106	10	36	499			61	14	41	534		75	16	27	626		53	71	24	501			87
	58	8	19	521		106	10	22	574		114	16	35	383			86	8	85	493		42	10	18	447		83	13	19	498			48	13	47	534		83	20	25	626		81	52	32	500			61
	33	8	18	521		69	10	19	574		90	13	32	382			119	13	101	492		25	6	10	447		77	13	34	497			35	13	42	534		72	13	25	602		127	47	31	499			50
	15	9	15	644		59	12	20	574		97	13	26	381			121	18	98	491		53	10	13	447		79	14	28	496			51	12	44	534		58	15	19	602		113	49	34	498			55
	12	8	17	644		100	11	20	574		104	12	27	380			116	13	82	490		171	16	122	447		105	19	64	495			61	15	48	534		63	8	25	602		130	52	38	497			59
	6	8	19	644		120	12	24	559		106	13	25	379			94	10	68	489		184	26	214	447		104	16	46	494			67	18	53	534		72	14	27	602		111	63	34	496			64
	18	8	21	644		132	22	27	559		106	13	30	378			98	12	44	488		223	39	242	447		92	14	39	493			83	16	47	534		57	11	19	602		102	105	40	495			54
	29	13	21	644		142	11	30	559		110	9	30	377			95	12	52	487		234	49	248	447		90	14	53	492			108	22	38	534		45	19	23	602		80	80	36	494			31
	36	10	17	644		140	14	31	559		104	9	29	376			83	16	47	486		190	31	191	447		112	13	57	491			102	18	45	534		33	14	23	602		73	91	38	493			48
	35	9	18	644		157	14	31	559		91	9	22	375			72	16	109	485		146	26	94	447		96	11	35	490			90	17	47	534		23	10	16	752		75	101	35	492			40
	29	5	19	644		164	18	29	559		84	9	26	374			97	19	155	484		79	22	35	447		73	10	26	489			70	12	40	534		31	13	18	752		70	76	31	491			25
	29	5	13	644		165	16	26	559		84	12	29	373			75	20	148	483		53	10	12	435		46	11	20	488			69	13	44	534		34	20	22	752		77	71	34	490			37
	40	5	19	644		159	14	25	559		105	13	29	372			48	15	133	482		66	10	20	434		61	13	19	487			71	16	45	534		38	19	24	752		74	70	36	489			47
	41	6	21	644		149	24	24	559		124	12	35	371			38	8	104	481		71	18	49	433		88	13	27	486			66	17	51	534		43	15	21	752		70	78	37	488			42
	55	6	15	644		126	21	28	559		135	16	37	371			41	9	122	480		86	21	77	432		128	18	38	485			70	15	46	534		38	14	20	752		80	80	39	487			40
	60	6	18	644		148	22	25	559		143	16	36	371			58	12	158	479		79	17	24	431		172	27	39	484			66	14	46	534		37	16	24	752		75	95	38	486			29
	53	7	17	644		150	28	26	559		133	22	34	371			65	12	105	478		55	16	10	430		172	24	28	483			78	16	47	534		33	19	25	752		61	105	35	485			23
	43	8	17	644		168	16	29	559		112	21	35	371			78	9	170	477		58	13	10	429		143	35	37	482			70	15	50	522		29	24	19	752		67	105	48	484			28
	47	11	18	644		158	15	25	559		103	16	33	371			83	16	107	476		90	16	175	429		136	36	46	481			75	15	42	522		29	21	24	752		65	91	39	483			38
	45	18	18	644		130	13	23	559		98	14	31	371			103	16	63	475		122	24	251	429		156	41	70	480			81	13	31	522		32	15	15	752		54	80	32	482			36
	42	10	17	635		146	18	24	559		94	16	32	371			129	11	65	474		181	24	251	429		170	46	81	479			82	12	39	512		51	13	19	752		48	76	34	481			29
	41	25	23	635		163	14	25	559		83	14	32	371			133	12	35	473		199	14	243	429		179	48	100	478			61	11	29	512		65	13	24	752		48	70	36	480			44
	37	14	24	635		126	16	24	559		58	14	29	371			100	13	39	472		168	14	195	429		184	50	92	477			80	17	35	512		65	14	28	752		54	73	35	479			61
	31	10	18	635		109	13	22	558		59	16	27	371			84	16	60	471		94	16	40	429		164	63	113	476			81	16	32	512		70	14	26	752		46	73	26	478			59
	35	12	19	635		81	14	20	557		56	16	30	371			80	12	72	470		81	10	27	429		157	57	119	475			88	13	41	512		52	24	23	752		46	75	30	477			64
	44	5	16	635		91	12	19	556		54	14	31	371			73	11	48	469		150	12	28	429		134	35	110	474			99	10	42	512		35	24	23	752		42	80	26	476			78
	50	12	17	635		93	12	20	544		74	17	32	371			77	11	36	468		184	24	46	429		114	30	64	473			93	15	39	512		43	21	26	748		44	109	34	475			72
	58	8	17	635		97	8	22	544		93	16	30	371			89	14	64	467		104	20	76	429		109	30	53	472			99	15	38	512		52	25	26	748		48	111	34	474			41
	58	10	21	635		112	10	23	544		104	17	33	371			93	15	41	466		144	13	120	429		105	22	55	471			102	14	39	512		55	22	25	748		46	91	30	473			42
	53	9	19	635		135	11	20	544		98	16	34	371			117	18	50	465		212	27	247	416		97	22	66	470			97	16	43	512		47	24	28	745		39	99	34	472			40
	53	11	18	626		100	10	15	544		86	16	29	371			109	16	104	464		218	21	233	415		98	36	64	469			94	15	45	512		41	28	32	745		39	87	45	471			53
	40	6	20	626		70	10	15	544		80	17	27	353			106	13	142	463		185	27	232	414		104	32	53	468			69	17	43	512		43	24	32	745		44	135	41	470			22
	53	8	13	626		80	12	20	544		94	9	29	353			122	13	77	462		106	29	61	413		86	42	62	467			54	15	49	512		55	21	32	745		41	118	43	469			26
	38	8	17	626		118	14	22	544		91	9	27	353			112	16	45	461		118	31	30	412		79	32	47	466			54	20	46	512		76	20	34	745		49	107	49	468			29
	35	6	18	626		127	13	23	544		86	16	27	353			121	14	51	460		207	27	102	411		133	30	78	465			66	20	43	512		84	19	31	745		42	87	45	467			27
	38	4	13	626		105	12	21	544		74	16	36	353			149	15	82	459		231	17	187	410		169	33	135	464			69	18	39	512		89	19	28	745		35	46	38	466			23
	50	8	17	626		97	13	21	544		92	12	32	353			129	9	73	458		184	34	150	409		142	25	112	463			68	17	38	512		78	21	31	745		29	24	38	465			18
	67	6	17	626		103	11	22	544		112	10	33	353			79	10	29	457		165	31	231	408		174	31	164	462			62	12	39	512		78	22	31	745		22	15	26	464			19
	74	8	17	626		109	14	19	543		106	10	29	353			66	17	22	456		155	15	135	407		196	37	204	461			76	16	46	512		67	16	26	745		23	10	21	463			28
	56	11	20	617		124	12	24	542		90	16	32	353			81	12	28	455		182	34	188	406		161	27	196	460			62	20	42	512		54	28	32	745		43	28	30	567			40
	50	16	17	617		122	13	19	541		78	17	32	353			95	14	38	454		200	23	222	405		118	24	137	459			70	20	43	512		56	25	36	745		37	28	29	567			54
	44	11	21	617		151	12	23	540		68	22	36	353			94	11	52	453		193	28	185	404		137	20	118	458			65	18	48	512		57	21	34	745		23	20	14	567			53
	38	6	18	617		124	12	21	539		63	16	31	353			96	14	50	452		152	45	84	403		168	27	90	457			54	17	49	512		58	24	29	745		14	18	13	567			47
	34	6	17	617		110	16	17	538		67	16	31	353			83	15	51	452		122	24	42	402		176	17	112	456			57	16	44	512		66	22	32	745		12	23	14	567			48
	24	8	16	617		123	15	22	537		85	16	31	353			89	12	53	452		79	28	140	401		132	24	84	455			72	19	47	499		68	21	27	745		15	28	18	567			43
	15	8	14	617		163	18	23	536		91	12	29	353			82	14	105	452		94	37	152	400		101	18	123	454			66	20	47	499		73	25	33	745		17	30	20	567			41
	22	10	17	617		175	15	26	535		87	9	28	346			87	11	145	452		127	25	30	399		87	22	126	453			50	14	46	499		68	26	37	745		30	34	24	567			44
	34	19	22	617		146	21	22	534		87	10	28	346			80	8	97	452		173	44	42	398		99	29	167	452			50	16	46	499		70	32	38	745		48	35	28	567			30
	39	14	13	617		136	15	24	533		73	8	28	346			78	10	42	452		176	37	94	397		101	24	120	451			59	19	46	499		82	30	37	745		53	43	37	567			31
	48	11	17	617		123	13	20	532		67	10	27	346			87	10	27	452		159	28	110	396		112	32	190	450			75	23	49	499		99	28	36	745		59	43	35	567			43
	56	11	16	617		131	14	23	531		62	10	25	346			69	8	20	452		163	24	191	395		104	20	141	449			74	18	50	499		100	32	36	745		76	64	37	567			47
	60	11	18	617		114	11	20	530		62	14	24	346			56	9	28	452		191	30	225	394		96	24	94	448			72	15	42	499		104	29	37	745		63	60	37	567			54
	57	11	17	617		103	11	20	529		68	14	27	346			75	9	26	452		197	29	252	393		99	33	112	447			60	17	47	491		84	36	35	745		51	52	33	567			73
	61	10	22	617		102	12	20	528		66	14	28	346			71	7	20	452		159	24	219	392		123	30	112	446			53	18	52	491		85	40	34	745		67	60	35	567			61
	62	9	15	617		107	12	19	527		64	16	29	346			65	8	30	452		148	16	229	391		107	27	112	445			48	19	45	491		82	35	41	745		78	84	35	567			61
	52	11	14	610		106	13	18	526		71	13	33	346			49	7	26	452		142	26	102	390		94	30	62	444			52	19	41	491		75	37	42	745		82	78	36	567			75
	50	11	13	610		124	12	21	525		69	12	29	346			55	10	77	440		166	21	163	389		88	22	28	443			64	20	40	491		65	30	32	728		81	73	37	567			56
	55	10	17	610		138	13	22	524		74	12	28	346			53	9	72	440		184	25	88	388		80	22	43	442			71	20	44	491		63	25	23	728		76	71	38	567			41
	53	5	15	610		167	13	27	523		68	13	31	346			32	8	55	440		154	22	106	387		73	18	48	441			84	16	42	491		58	29	31	728		67	56	35	567			49
	54	8	21	610		199	11	30	522		66	12	29	346			34	8	39	440		88	11	45	386		86	17	38	440			80	15	40	491		67	35	34	728		68	53	31	567			55
	53	17	17	610		178	13	21	521		63	9	28	346			42	7	36	440		67	7	7	385		116	16	49	439			69	15	44	491		93	42	39	728		66	60	28	567			33
	59	6	19	610		156	19	25	520		68	13	29	346			52	8	38	440		72	11	14	384		131	19	79	438			66	20	37	491		99	37	43	728		56	60	32	567			35
	67	7	16	610		136	17	21	519		68	12	29	337			65	11	53	440		88	11	28	383		123	16	47	437			72	17	46	491		111	33	40	728		79	66	40	567			49
	71	9	18	610		116	18	20	518		68	14	31	337			58	10	73	440		129	17	30	382		98	22	31	436			87	18	48	491		116	37	34	728		103	70	43	567			52
	67	8	18	610		105	11	22	517		64	13	31	332			56	7	57	440		157	18	154	381		136	16	36	435			110	21	51	491		103	32	38	728		114	56	39	567			70
	62	10	22	610		100	15	19	516		62	9	29	332			45	6	39	440		144	18	185	380		191	13	108	434			122	23	50	491		101	32	31	728		101	61	37	567			63
	58	10	13	610		119	11	20	515		65	8	32	332			37	8	48	440		144	17	182	379		184	19	111	433			116	20	50	491		85	26	28	728		88	66	36	560			53
	50	5	12	610		145	14	24	514		61	24	37	429			36	15	74	426		150	12	165	378		153	20	75	432			110	19	57	491		72	40	41	728		85	82	33	560			55
	48	5	16	610		149	11	23	513		38	24	34	429			41	9	48	426		144	22	133	377		120	14	74	431			104	24	48	491		67	39	35	728		75	80	37	560			57
	41	7	15	610		142	11	25	512		29	30	32	429			63	18	36	426		61	16	24	376		153	17	92	430			99	30	59	491		85	40	30	728		71	71	37	560			36
	39	6	13	610		133	17	23	511		44	32	35	429			65	11	32	426		108	24	30	588		173	29	134	429			95	23	50	491		82	43	35	728		64	64	32	560			35
	34	5	11	610		131	24	25	510		69	34	41	429			49	7	38	426		56	22	16	588		124	22	107	428			69	17	47	491		85	40	41	728		52	55	29	560			36
	43	8	16	609		156	34	30	509		78	38	43	429			48	9	29	581		52	29	12	575		120	33	69	427			61	13	42	491		90	46	42	728		45	50	35	560			35
	34	8	19	608		156	38	32	508		81	36	51	429			42	12	36	581		44	35	8	575		101	33	88	426			53	18	46	485		106	39	44	728		57	56	32	544			31
	38	11	22	607		156	25	27	507		91	32	44	429			29	8	21	581		36	27	8	575		89	17	70	425			59	20	39	480		106	28	36	728		40	47	26	544			45
	40	13	19	606		140	28	28	506		103	21	42	429			21	8	30	581		31	20	10	575		67	10	22	424			55	13	40	480		87	29	28	728		42	56	30	544			60
	44	9	16	605		118	25	22	505		113	26	41	421			14	10	7	581		40	28	16	575		60	17	26	423			53	18	37	480		68	29	32	728		59	73	38	544			88
	45	6	18	604		101	21	21	504		107	19	39	421			16	12	16	574		69	19	21	575		77	27	37	422			49	16	43	480		72	29	35	728		52	61	31	544			75
	37	9	12	603		74	13	19	503		102	17	34	421			18	9	27	574		49	33	11	575		136	20	65	421			54	14	44	480		96	32	37	728		48	50	34	544			47
	38	9	17	602		68	12	17	502		102	26	41	421			26	12	42	574		48	28	9	575		143	20	81	420			59	15	47	480		113	33	37	728		66	68	34	544			61
	36	7	17	601		93	14	23	501		105	36	42	421			37	9	45	574		42	22	6	575		121	22	62	419			83	16	43	480		110	35	40	728		98	70	37	544			71
	31	16	13	600		109	15	20	500		109	52	44	421			52	15	75	574		64	21	21	575		120	18	57	418			82	14	45	454		106	37	44	728		114	64	34	544			59
	37	13	18	599		148	15	25	499		107	63	40	421			61	11	123	574		86	21	19	575		99	20	77	417			93	18	43	454		105	26	37	728		107	61	39	544			34
	50	11	15	598		145	18	28	498		104	45	37	421			63	13	96	574		152	36	22	575		98	14	59	416			83	18	46	454		111	35	34	728		125	63	36	544			17
	65	9	16	597		144	16	25	497		106	34	36	421			56	14	57	574		166	21	27	575		125	9	89	415			82	21	40	454		105	28	34	728		123	66	37	544			35
	61	16	17	596		122	18	22	496		99	24	40	418			72	16	64	574		138	24	17	569		138	9	150	414			62	18	48	454		86	33	33	728		107	60	34	544			56
	65	10	17	595		111	11	23	495		84	17	34	418			93	12	63	567		118	30	28	569		118	11	155	413			54	18	48	454		69	33	34	728		91	53	29	544			79
	69	5	13	594		117	14	23	494		61	8	23	418			93	17	153	567		133	21	29	569		102	16	112	412			66	22	51	454		72	32	38	728		104	55	28	544			77
	77	13	17	593		108	38	23	493		56	12	24	418			86	8	197	567		166	34	40	569		126	29	69	411			78	30	53	454		86	39	33	728		102	53	32	544			86
	57	14	17	592		112	14	26	492		61	10	25	415			88	9	145	567		166	24	48	569		154	25	66	410			77	27	56	454		87	29	29	728		104	66	44	544			57
	45	9	12	591		137	12	26	491		74	19	32	415			71	10	95	567		191	28	29	555		110	24	54	409			88	28	54	454		70	39	29	728		105	75	36	544			52
	49	15	16	590		131	16	23	490		86	19	31	415			58	15	41	567		171	41	23	551		37	17	24	408			72	21	51	454		48	37	28	728		101	66	36	544			58
	62	22	17	589		125	13	22	489		87	14	28	415			61	15	77	556		129	31	20	551		43	22	29	407			69	19	49	454		59	29	37	690		75	58	33	544			59
	58	18	16	588		107	11	20	488		91	13	29	415			81	13	73	556		120	20	27	551		53	20	56	406			65	17	44	454		88	26	31	690		59	52	33	544			51
	55	8	20	587		98	19	21	487		90	16	30	409			79	16	90	556		125	15	17	551		57	30	74	405			71	19	47	454		90	25	29	690		64	46	28	544			38
	44	7	17	586		106	15	21	486		86	16	30	409			66	23	80	556		64	12	8	551		63	25	36	404			67	19	46	454		76	26	31	690		77	52	26	544			39
	38	6	15	585		96	15	19	485		88	16	29	409			78	14	97	556		27	17	5	551		52	22	44	403			79	13	44	450		84	28	38	690		80	49	32	544			42
	30	7	11	584		109	13	25	484		93	16	32	409			79	16	68	556		52	22	12	551		51	25	109	402			64	14	43	450		86	33	37	690		97	47	34	544			45
	34	11	21	583		96	10	23	483		107	19	32	409			74	11	144	556		176	20	56	551		74	22	57	401			56	17	38	450		87	35	35	690		103	47	34	536			50
	48	6	21	582		95	13	24	482		120	22	35	409			82	13	181	556		195	21	74	551		106	25	58	400			66	11	35	450		93	30	35	690		100	49	30	536			41
	60	10	21	581		97	13	22	481		109	19	35	409			75	15	183	556		144	17	25	551		141	27	127	399			58	15	38	450		87	33	28	690		95	45	26	536			40
	66	13	20	580		100	13	22	480		110	26	33	409			74	18	218	556		154	22	28	551		155	24	107	398			40	15	39	450		71	26	24	690		84	73	30	536			39
	69	16	17	579		97	17	23	479		120	16	33	409			99	12	204	556		184	37	74	551		120	16	79	397			34	15	40	450		63	28	22	690		95	63	35	536			41
	69	13	21	578		122	19	25	478		99	14	33	409			130	20	163	556		211	28	53	551		115	11	61	396			29	18	42	450		69	35	34	690		101	58	30	536			50
	76	14	20	577		149	14	28	477		82	13	27	409			156	12	163	556		191	40	110	538		123	16	53	395			33	13	34	450		56	48	27	690		95	53	27	536			47
	71	17	17	576		159	15	26	476		71	14	25	409			148	19	205	556		176	34	86	538		144	29	40	394			54	11	36	450		52	36	34	690		94	43	27	536			44
	71	14	17	575		164	14	30	475		66	8	27	409			115	19	225	556		108	24	23	529		117	27	47	393			67	15	43	450		56	35	32	690		97	50	26	536			45
	51	14	21	574		138	13	27	474		56	14	23	409			103	9	120	556		52	39	10	529		110	27	86	392			74	20	41	450		69	37	30	690		90	53	27	536			37
	41	12	16	573		128	11	22	473		59	14	28	409			136	9	139	556		48	24	10	529		105	25	157	391			84	18	41	450		68	48	35	690		89	70	32	536			38
	37	14	16	572		99	12	21	472		76	16	33	409			167	7	106	556		81	34	31	529		71	16	115	390			85	16	47	450		69	39	32	690		83	70	32	536			38
	53	13	19	571		79	11	19	471		93	21	33	409			169	10	155	546		148	39	45	529		53	7	50	389			72	17	42	450		78	29	29	690		86	55	29	536			37
	62	17	18	570		78	12	20	470		107	24	37	409			130	12	189	546		154	37	37	529		54	11	24	388			60	14	42	450		91	25	28	690		78	55	30	536			39
	66	16	18	569		84	17	20	469		110	17	33	409			81	14	136	546		161	30	25	529		84	20	65	387			55	14	38	450		92	32	36	690		65	60	26	536			33
	70	28	19	568		89	15	24	468		109	14	31	409			56	8	30	546		190	29	53	529		117	22	130	386			54	18	35	450		107	37	42	690		63	45	26	536			31
	67	16	17	567		105	19	27	467		117	14	29	409			50	16	34	546		200	48	42	529		129	24	162	385			51	13	40	450		89	48	38	690		97	47	27	536			26
	47	16	18	566		91	18	26	466		118	17	31	409			39	13	51	546		140	26	26	525		108	31	99	384			48	17	37	450		87	48	38	690		108	68	30	536			26
	47	14	21	565		97	24	25	465		99	13	31	409			57	12	72	546		120	36	21	525		98	20	90	383			39	17	37	450		89	25	40	690		113	63	31	536			26
	57	15	18	564		94	19	22	464		86	10	27	409			91	12	103	537		140	44	27	525		69	24	67	382			36	17	36	450		72	29	29	690		105	61	37	536			27
	63	25	13	563		76	14	20	463		101	14	28	409			130	8	133	537		168	27	19	525		60	11	42	381			26	13	29	450		71	32	28	690		88	53	34	536			28
	64	16	16	562		81	14	18	462		113	16	30	409			114	12	90	537		203	27	36	525		45	7	18	380			25	13	35	450		82	33	36	690		87	61	34	536			33
	55	9	17	561		70	12	22	461		92	13	29	409			91	12	151	537		200	20	157	525		72	9	18	379			43	13	34	450		101	33	35	681		122	63	39	536			54
	59	9	19	560		55	11	18	460		74	16	31	408			67	12	168	537		168	18	135	519		92	11	96	378			39	11	34	450		99	22	35	681		156	68	39	536			57
	46	6	17	559		67	19	22	459		61	10	25	407			71	14	112	537		125	33	157	519		99	8	94	377			58	15	39	450		87	24	31	681		170	60	43	536			61
	47	9	13	558		84	16	25	458		63	13	24	406			77	17	79	537		100	25	116	519		93	11	73	376			81	18	39	450		76	26	38	681		120	70	34	536			64
	40	8	17	557		71	22	23	457		75	16	26	405			95	15	106	537		83	40	44	519		58	13	42	375			99	18	43	450		89	30	37	681		73	58	29	536			53
	33	9	12	556		52	13	18	456		122	16	25	404			109	15	116	529		76	23	74	519		63	7	37	374			75	18	41	450		105	30	38	681		64	68	27	536			54
	20	8	17	555		44	18	17	455		127	14	29	403			108	17	80	529		98	30	25	515		80	13	20	557			49	15	41	450		92	28	31	681		67	58	26	529			66
	23	5	17	555		40	15	15	454		117	12	29	402			117	24	67	529		102	31	35	515		65	8	17	557			43	23	41	450		81	28	28	681		70	75	30	514			48
	30	10	18	555		44	11	17	453		130	13	29	401			128	25	61	529		90	23	23	515		55	14	21	550			50	15	41	450		51	25	25	681		60	87	30	514			53
	48	9	18	555		48	17	21	452		130	14	31	400			116	23	48	529		79	22	20	515		53	14	15	550			54	15	41	450		52	30	28	681		63	71	30	514			45
	51	8	22	555		56	16	24	451		120	16	31	399			118	24	51	529		110	18	28	515		56	19	17	547			48	17	44	450		60	29	31	671		79	49	29	514			54
	53	13	12	555		56	10	20	450		113	16	31	398			97	16	50	529		150	16	79	515		60	31	12	547			50	14	40	450		78	26	28	671		87	42	29	514			56
	52	15	16	555		65	12	21	449		96	19	32	397			95	13	40	529		236	21	247	515		75	22	27	547			75	17	46	450		70	22	25	671		102	56	35	514			51
	58	11	18	555		66	11	18	448		92	17	29	396			94	11	37	521		253	31	254	515		90	13	34	539			85	16	46	450		72	21	29	671		97	61	30	514			50
	71	13	20	555		71	13	18	447		84	17	29	395			81	15	33	521		251	21	252	515		93	13	27	539			90	13	44	450		79	25	29	671		93	60	32	514			43
	70	13	20	555		100	13	21	446		77	16	27	394			78	21	33	521		227	19	251	510		119	11	40	539			88	13	45	450		70	29	31	671		97	52	31	514			33
	74	11	19	555		123	22	22	445		85	14	24	393			59	18	47	521		209	23	204	510		131	10	38	539			26	18	48	601		62	30	33	671		89	43	33	514			26
	53	10	21	555		122	18	23	444		101	13	28	392			54	13	42	521		182	31	94	510		97	9	36	539			43	17	46	601		69	28	33	671		78	46	33	514			17
	39	16	17	555		103	28	25	443		106	16	31	391			64	10	31	521		200	28	232	510		78	10	39	539			63	12	41	601		70	21	35	671		81	75	32	514			20
	33	11	17	555		86	22	23	442		89	21	27	390			98	7	43	521		170	37	116	510		79	8	32	539			69	13	47	601		72	26	34	671		94	60	36	514			28
	38	9	18	555		71	19	23	441		77	16	25	389			113	15	96	521		163	23	36	510		108	10	35	539			62	13	44	601		84	36	36	671		118	61	36	514			45
	42	6	16	555		48	19	18	440		65	13	24	388			100	13	148	521		194	48	48	510		110	13	40	539			54	15	39	601		89	36	38	671		160	68	40	514			61
	39	9	15	555		50	14	22	439		72	9	23	387			96	11	75	521		236	48	237	510		111	13	55	539			55	9	41	601		80	48	36	671		146	60	42	514			42
	42	10	19	555		114	13	23	430		93	10	27	386			101	13	61	521		235	28	245	510		130	11	66	539			44	10	31	601		69	33	31	671		141	93	45	514			23
	51	8	15	555		103	11	24	430		105	13	29	385			95	15	43	521		184	22	155	501		154	14	87	539			36	15	35	601		54	26	26	671		116	78	41	514			25
	46	12	16	555		95	11	23	430		103	10	31	384			98	20	59	521		152	31	66	501		156	11	55	539			52	13	40	601		59	28	32	671		89	78	36	514			45
	50	8	17	555		85	12	22	418		114	10	28	383			98	17	37	521		144	24	67	501		129	16	36	539			57	17	49	601		66	32	26	671		82	75	31	514			48
	56	11	17	540		83	11	22	417		93	9	23	382			79	8	36	521		138	30	20	501		107	10	43	539			60	16	39	601		69	30	28	671		102	47	31	514			41
	83	8	17	540		87	14	21	416		85	10	20	381			75	7	43	520		190	42	52	501		149	18	88	539			57	18	38	601		66	32	30	671		118	49	34	514			43
	73	9	15	540		111	10	25	415		103	13	27	380			63	7	70	519		210	45	29	501		181	13	70	539			57	13	38	601		75	39	37	671		150	56	34	514			47
	71	16	20	540		111	10	21	414		122	16	28	379			71	9	162	518		213	33	118	501		139	10	30	539			51	10	42	601		71	43	38	671		161	55	40	514			34
	72	13	21	540		87	15	22	413		116	16	33	378			83	12	121	517		203	26	182	501		114	11	18	528			49	13	37	601		52	37	30	671		114	56	36	514			28
	67	12	20	540		78	21	22	412		115	13	31	377			93	12	49	516		221	27	221	501		115	20	31	528			43	11	30	601		48	37	35	671		91	64	31	514			20
	60	7	17	540		87	25	24	411		110	13	31	376			93	13	84	515		210	21	237	501		128	16	26	528			44	8	32	587		54	32	43	671		83	76	39	514			23
	60	6	17	540		90	15	24	410		101	9	24	375			134	20	173	514		210	29	140	501		123	24	41	528			26	8	30	587		67	36	33	671		115	91	45	514			27
	66	9	17	540		96	11	25	409		106	9	28	374			140	21	212	513		207	22	118	501		84	8	10	528			14	10	33	587		99	43	40	671		110	84	42	514			30
	73	17	12	540		89	10	23	408		100	16	26	373			83	22	217	512		218	26	131	501		93	16	40	528			30	12	39	587		96	37	38	671		113	86	41	514			32
	86	15	22	540		79	14	19	407		110	12	29	372			90	20	143	511		222	27	168	501		92	20	25	528			58	9	40	587		85	36	35	653		98	86	33	514			29
	77	16	20	534		71	9	20	406		126	12	32	371			118	12	119	510		221	39	84	494		85	20	29	528			62	15	41	587		66	32	32	653		81	75	34	514			25
	67	8	17	534		50	6	20	405		124	13	34	371			138	8	84	509		202	23	48	494		52	11	17	521			74	11	38	587		56	29	36	653		86	68	36	514			31
	65	6	13	534		63	7	16	404		138	13	35	371			136	7	70	508		204	17	37	494		43	17	16	521			54	10	32	587		61	26	32	653		89	56	34	514			41
	61	8	17	534		84	7	21	403		147	16	36	371			117	8	95	507		195	20	59	494		77	14	48	521			35	11	38	587		77	25	32	653		98	58	32	514			20
	65	8	21	534		115	9	26	402		133	19	35	371			104	10	101	506		221	20	72	494		121	18	60	521			34	12	46	587		79	25	30	653		110	71	35	514			17
	55	9	18	534		149	8	27	401		118	17	33	371			89	14	123	505		232	23	77	494		121	14	44	521			59	14	41	587		61	26	29	653		137	73	41	514			15
	49	9	20	534		157	10	27	400		118	14	35	371			89	20	103	504		228	24	133	494		89	14	50	521			50	18	34	587		59	25	26	653		164	60	41	514			17
	55	13	18	534		123	11	27	399		117	16	29	371			102	14	89	503		216	17	112	494		89	24	34	521			27	16	40	580		48	33	28	653		139	71	39	514			43
	51	14	21	534		39	11	17	642		109	14	29	371			82	16	98	502		187	34	184	494		87	16	32	521			30	20	43	580		55	32	32	653		95	76	39	514			48
	42	11	16	534		34	14	17	642		81	14	29	371			73	9	69	501		237	37	240	494		69	24	24	521			26	10	43	580		73	29	31	653		85	70	34	514			51
	34	7	19	534		33	13	22	642		66	14	26	371			65	7	53	500		239	66	226	494		60	10	18	517			31	11	42	580		77	29	28	653		66	63	26	514			50
	33	8	13	534		46	9	23	642		70	14	26	371			88	10	38	499		229	92	203	494		66	11	17	517			34	12	41	580		79	30	36	653		68	56	25	514			40
	41	4	14	534		67	13	19	642		63	13	28	371			120	15	43	498		184	67	199	494		96	14	32	517			27	12	44	580		62	26	29	653		75	66	34	514			41
	53	5	12	525		64	13	17	642		77	19	30	371			114	12	55	497		218	40	225	493		120	25	35	517			29	13	42	580		45	29	27	653		78	73	32	513			61
	62	6	17	525		52	14	19	642		94	19	33	371			79	13	26	496		235	22	237	492		101	39	56	513			25	10	38	580		53	28	30	653		91	70	34	512			59
	62	6	17	525		61	16	19	642		100	17	27	371			72	19	40	495		221	24	243	491		76	20	33	513			33	10	35	580		68	26	29	653		103	60	31	511			46
	52	14	21	525		92	15	27	642		94	14	30	371			75	10	43	494		211	28	250	490		87	24	31	513			34	11	37	580		86	37	35	653		138	61	35	510			26
	56	11	20	525		101	19	26	642		90	10	31	366			85	7	75	493		194	17	238	489		97	29	24	513			34	16	38	580		90	33	36	653		141	70	43	509			20
	65	11	22	525		112	18	29	628		70	12	27	353			104	14	119	492		118	13	175	488		107	27	25	513			38	13	45	580		118	28	35	646		109	70	38	508			27
	66	19	13	525		112	12	26	628		73	10	25	353			113	16	153	491		146	18	239	487		130	24	34	513			35	11	38	580		89	29	34	646		97	64	35	507			26
	68	11	19	525		130	11	25	628		86	10	28	353			101	17	109	490		163	15	225	486		109	14	29	513			46	17	35	580		82	30	35	646		99	70	36	506			27
	57	14	26	525		134	11	25	628		89	12	29	353			95	12	48	489		159	23	182	485		107	18	24	513			52	19	40	572		82	29	32	646		105	73	36	505			29
	53	11	19	525		118	14	25	628		83	14	31	353			102	9	86	488		150	11	94	484		93	20	27	504			60	13	42	572		77	22	31	646		103	52	34	504			25
	63	16	21	521		117	11	24	628		80	16	33	353			106	8	40	487		79	13	72	483		81	17	25	504			61	13	38	572		87	21	37	646		74	50	30	503			17
	61	5	22	521		90	9	22	628		86	14	31	353			84	11	27	486		98	19	114	482		80	24	16	504			60	15	35	572		81	25	39	646		85	36	32	502			14
	47	11	14	521		73	11	18	628		91	9	29	353			87	9	82	485		135	16	133	481		83	25	17	504			53	13	41	572		76	25	34	646		66	63	31	501			19
	53	8	20	521		62	8	16	628		85	8	29	353			89	12	179	484		154	18	98	480		88	25	22	504			49	12	39	572		63	29	31	646		47	75	31	500			31
	67	9	15	516		30	12	15	628		73	8	27	353			80	10	205	483		122	25	55	479		93	20	24	504			49	12	42	572		46	40	30	646		72	63	31	499			40
	60	11	15	516		60	13	18	628		71	13	28	353			64	12	203	482		106	21	41	478		100	22	24	504			53	11	42	572		54	42	36	646		115	56	28	498			41
	18	6	21	657		73	12	20	628		70	16	29	353			62	11	191	481		108	22	86	477		114	30	27	504			56	15	38	572		73	28	34	646		136	66	37	497			29
	16	6	16	657		84	15	25	628		75	9	29	353			61	8	157	480		173	19	179	476		131	35	42	504			63	14	41	572		75	33	35	626		145	80	42	496			26
	11	6	15	650		114	11	23	628		75	13	31	353			71	5	101	479		222	28	197	475		157	45	51	504			63	15	39	572		83	28	35	626		140	87	48	495			38
	19	5	13	650		110	12	22	628		79	9	35	346			104	6	81	478		247	56	252	474		169	41	90	504			74	13	38	572		78	16	30	626		111	70	43	494			45
	23	6	13	650		117	12	21	628		82	9	27	346			124	8	148	477		242	64	234	473		161	37	59	504			82	15	34	572		60	16	26	626		71	84	31	493			46
	27	8	19	644		114	11	24	621		80	13	26	346			122	11	131	476		226	48	178	472		164	45	62	504			67	11	37	572		58	21	28	626		78	103	37	492			42
	33	11	17	644		129	17	23	621		85	10	31	346			112	12	67	475		148	44	90	471		135	49	36	504			56	12	40	563		57	19	24	626		65	97	37	491			30
	35	6	21	644		127	18	23	621		67	12	29	346			105	12	45	474		138	21	159	470		123	45	41	504			38	15	41	563		60	21	28	626		77	95	33	490			30
	28	9	18	644		137	21	29	621		69	10	27	346			107	15	38	473		226	28	248	469		123	43	29	504			44	14	43	563		69	19	36	626		81	64	38	489			36
	24	9	19	644		141	22	25	621		77	10	23	346			95	12	42	472		246	26	255	468		130	45	24	504			60	19	47	563		72	25	32	626		83	71	35	488			50
	36	14	21	644		126	21	27	621		85	12	29	346			75	20	56	471		222	17	248	467		100	22	23	504			70	18	51	563		94	22	34	626		87	91	40	487			60
	37	8	15	644		107	22	22	621		72	10	24	346			85	16	48	470		197	10	218	466		81	22	26	504			67	19	47	563		106	17	30	626		85	78	37	486			66
	36	6	17	644		107	17	24	621		56	19	28	346			89	12	31	469		207	13	104	465		88	14	21	503			44	19	45	563		96	15	27	626		68	93	30	485			52
	33	6	17	644		81	14	21	621		63	16	32	346			89	13	30	468		206	21	234	464		116	13	33	502			29	16	40	563		80	19	27	626		80	116	38	484			41
	32	5	21	644		67	17	17	621		64	14	35	346			94	14	73	467		195	20	79	463		138	11	26	501			44	14	47	563		78	17	29	626		85	91	43	483			15
	49	5	13	644		58	14	17	621		59	14	34	346			88	17	45	466		226	11	182	462		125	9	35	500			65	24	50	563		71	21	29	626		74	80	37	482			7
	43	8	18	644		53	14	16	621		70	14	30	346			95	14	31	465		243	15	161	461		130	10	47	499			81	23	59	563		62	17	30	626		66	107	41	481			4
	44	9	15	644		59	18	18	621		75	12	31	346			87	13	66	464		204	21	171	460		96	11	31	498			92	13	53	534		73	16	29	626		61	99	37	480			14
	55	6	18	644		62	25	23	611		69	10	33	346			94	13	108	463		88	10	34	459		78	11	31	497			70	21	48	534		74	22	33	626		76	89	43	479			39
	48	7	17	644		72	40	25	611		72	10	31	337			113	13	126	462		84	10	36	458		78	13	30	496			62	17	43	534		68	24	30	626		70	86	40	478			61
	47	7	18	644		76	34	22	611		73	12	29	337			116	15	50	461		161	8	24	457		89	8	20	495			73	22	47	534		48	19	27	602		82	66	39	477			75
	47	8	17	644		73	27	22	611		74	9	29	337			139	14	29	460		159	8	40	456		105	14	35	494			78	20	46	534		61	13	32	602		70	50	33	476			77
	45	11	21	644		74	17	20	611		60	14	30	332			185	15	53	459		155	14	30	455		109	14	52	493			72	15	49	534		89	14	29	602		62	60	30	475			65
	48	8	19	644		86	15	22	611		55	12	29	332			180	15	62	458		161	11	45	454		100	20	63	492			66	14	36	534		84	14	31	602		64	78	35	474			69
	52	11	20	635		86	11	18	611		59	8	29	332			110	12	27	457		152	10	31	453		126	9	54	491			58	14	35	534		59	15	23	602		60	78	34	473			59
	44	7	25	635		93	11	19	611		59	12	28	332			77	12	23	456		96	7	12	452		117	9	43	490			56	13	38	534		34	13	19	602		59	76	33	472			51
	44	9	19	635		96	13	20	611		64	10	31	332			92	14	33	455		104	14	16	451		70	10	32	489			64	16	47	534		37	9	18	602		57	68	35	471			48
	46	13	17	635		87	17	19	611		71	8	29	332			115	11	27	454		125	10	41	450		44	8	22	488			63	18	41	534		50	11	19	602		57	75	35	470			63
	41	5	18	635		77	12	19	611		70	13	30	332			111	11	35	453		83	16	18	449		56	11	28	487			59	16	46	534		48	10	20	602		58	95	36	469			63
	52	11	20	635		104	13	22	611		66	8	27	332			95	13	46	452		72	21	133	448		105	22	61	486			65	13	51	534		54	9	21	602		73	82	30	468			56
	65	7	17	635		111	15	23	611		76	16	29	332			92	17	40	452		31	12	66	447		131	27	52	485			84	19	56	534		47	11	20	602		58	80	36	467			46
	69	8	18	635		111	15	22	610		55	16	30	434			93	9	45	452		23	9	10	447		151	30	42	484			82	25	53	534		40	10	18	602		58	118	40	466			29
	66	6	16	635		103	11	20	609		47	14	31	434			112	10	91	452		30	9	10	447		149	22	28	483			79	18	48	534		42	8	16	602		54	91	42	465			37
	46	9	14	626		83	8	18	608		50	21	33	434			120	12	111	452		71	12	40	447		133	22	19	482			94	15	38	534		38	10	17	602		47	70	39	464			56
	47	6	15	626		85	12	20	595		50	22	33	434			121	10	125	452		90	12	98	447		111	31	23	481			90	16	35	534		38	13	18	602		40	75	45	463			49
	51	11	16	626		107	10	23	595		54	30	37	429			91	10	68	452		77	10	29	447		121	30	35	480			77	16	37	534		42	10	19	602		36	73	47	462			29
	55	10	17	626		112	14	23	595		52	30	36	429			82	9	49	452		142	20	71	447		143	50	38	479			67	13	38	534		49	9	18	602		40	60	45	461			25
	36	13	20	626		143	19	28	595		46	24	34	429			97	8	36	452		225	33	226	447		153	58	64	478			83	15	42	534		59	10	19	602		39	38	40	460			19
	45	4	17	626		150	18	25	595		57	26	35	429			93	12	34	452		234	36	247	447		165	58	59	477			71	19	41	534		66	9	17	602		33	30	31	459			16
	48	6	16	626		141	13	25	588		79	24	37	429			101	11	34	452		185	20	144	447		159	55	75	476			79	23	51	534		69	10	22	602		30	25	26	567			25
	53	6	16	626		134	25	21	588		104	52	40	429			95	8	40	452		138	20	53	447		151	38	93	475			72	15	50	534		71	15	26	602		34	29	34	567			32
	68	8	15	626		145	29	30	588		106	52	49	429			70	8	30	452		110	19	30	447		137	31	81	474			64	16	44	534		62	15	23	602		45	43	31	567			35
	54	12	19	626		171	29	30	588		102	36	42	429			44	10	29	452		77	22	36	435		106	20	47	473			88	15	46	534		40	17	18	602		56	50	41	567			52
	40	21	17	617		165	25	29	588		126	22	37	429			37	9	58	440		61	10	12	434		109	20	47	472			72	17	48	522		21	15	18	602		69	58	45	567			63
	40	9	21	617		159	35	30	588		131	21	37	421			35	14	111	440		49	11	16	433		115	27	65	471			75	13	46	522		24	21	26	602		81	64	52	567			54
	44	13	15	617		146	28	26	588		109	17	37	421			37	8	118	440		55	10	12	432		94	13	66	470			57	16	37	522		28	21	24	602		86	49	35	567			52
	35	9	20	617		130	27	24	588		110	16	36	421			45	8	99	440		86	12	17	431		87	20	67	469			69	11	29	522		34	13	22	602		84	55	37	567			46
	28	9	18	617		96	28	23	588		97	26	36	421			47	8	71	440		61	8	14	430		89	25	114	468			49	13	33	512		36	11	16	752		55	53	28	567			44
	29	9	15	617		110	22	27	588		87	34	38	421			53	9	98	440		56	9	14	429		100	35	114	467			58	18	34	512		28	15	20	752		39	49	28	567			38
	35	9	19	617		140	17	28	588		96	32	36	421			64	9	75	440		76	12	16	429		121	22	107	466			65	13	40	512		21	21	20	752		28	40	25	567			34
	48	13	19	617		150	14	25	574		94	40	33	421			67	12	69	440		114	15	229	429		170	24	150	465			61	17	46	512		28	17	21	752		26	38	30	567			40
	46	13	17	617		129	13	20	574		98	30	33	421			64	12	74	440		170	18	253	429		185	22	150	464			62	14	41	512		28	21	22	752		19	35	28	567			52
	47	11	18	617		128	12	19	574		102	26	34	421			69	11	95	440		187	13	252	429		135	16	81	463			74	15	41	512		30	20	23	752		29	52	34	567			68
	49	6	20	617		120	15	24	574		101	24	35	421			63	9	71	440		144	13	127	429		137	22	130	462			76	17	42	512		37	15	24	752		48	55	39	567			54
	46	6	19	617		116	14	22	574		87	21	42	418			50	14	105	426		104	17	58	429		170	22	148	461			59	18	46	512		51	15	27	752		64	61	44	567			43
	42	11	23	617		121	17	23	574		73	16	32	418			48	9	55	426		76	15	36	429		182	16	139	460			71	13	47	512		64	17	28	752		77	68	42	567			7
	42	11	20	617		109	13	23	574		63	9	25	418			56	8	38	426		188	10	55	429		149	14	101	459			74	14	42	512		53	16	22	752		68	76	34	567			12
	46	8	18	617		110	14	25	574		57	13	27	415			66	9	32	426		224	16	96	429		119	11	77	458			65	15	42	512		45	15	25	752		55	61	34	567			24
	49	11	22	610		108	15	24	574		55	13	32	415			62	9	40	426		202	12	188	429		155	19	74	457			54	15	51	512		44	17	24	752		49	66	36	567			26
	54	8	16	610		106	11	23	574		66	16	31	415			54	6	40	426		157	12	133	429		171	24	149	456			55	18	47	512		35	25	25	752		69	63	38	567			21
	53	9	14	610		116	15	19	574		78	13	26	415			53	9	63	426		229	17	237	416		149	22	110	455			72	22	43	512		31	35	30	752		94	53	32	567			23
	56	11	21	610		92	11	23	574		81	14	25	415			42	6	61	426		230	16	243	415		115	19	85	454			84	18	46	512		36	25	26	752		85	56	32	567			34
	48	16	20	610		78	8	22	574		81	17	30	409			26	8	40	426		178	13	125	414		91	22	112	453			75	15	39	512		41	19	27	752		94	56	37	567			28
	41	11	22	610		96	11	22	574		86	21	35	409			24	8	26	426		76	19	61	413		92	24	105	452			57	15	38	512		66	17	31	752		86	87	40	567			24
	54	10	21	610		109	11	22	574		93	16	37	409			60	8	26	581		66	17	16	412		99	22	108	451			60	17	46	512		89	15	36	752		79	71	39	567			31
	70	11	13	610		134	14	22	574		102	14	31	409			74	13	43	581		110	21	176	411		110	27	149	450			71	18	43	512		94	17	32	752		80	63	33	567			30
	73	9	18	610		166	17	30	559		111	10	29	409			104	15	45	581		150	20	218	410		103	24	208	449			70	19	38	512		81	22	32	752		80	60	34	567			33
	67	6	14	610		178	28	28	559		101	14	31	409			110	12	52	581		110	25	202	409		94	22	99	448			76	21	42	512		52	26	22	752		80	66	36	567			30
	68	11	18	610		174	21	29	559		96	17	29	409			100	18	66	581		122	26	199	408		105	30	55	447			60	18	53	512		51	28	32	748		96	61	33	567			42
	60	11	17	610		183	17	30	559		90	14	29	409			79	20	52	581		154	18	220	407		139	27	125	446			61	19	52	512		53	37	38	748		98	58	37	567			52
	57	9	13	610		183	15	26	559		91	16	33	409			47	9	81	581		163	30	193	406		152	31	130	445			72	21	49	512		59	24	32	748		94	58	36	567			45
	52	7	15	610		185	19	28	559		85	10	30	409			33	9	101	581		152	20	182	405		120	27	98	444			69	24	48	499		60	21	34	748		86	47	34	567			41
	43	7	17	610		174	15	22	559		69	10	27	409			30	5	38	574		155	21	159	404		97	24	48	443			56	16	46	499		62	25	34	745		82	40	30	560			52
	40	6	14	610		156	12	23	559		73	10	26	409			36	9	59	574		197	26	122	403		95	20	32	442			66	21	48	499		56	28	31	745		82	58	26	560			52
	38	5	24	610		164	19	28	559		70	12	26	409			38	6	29	574		171	31	84	402		108	16	59	441			83	21	44	499		56	30	38	745		67	66	28	560			41
	49	8	17	609		165	14	28	559		57	9	25	409			43	10	47	574		133	23	42	401		98	24	38	440			80	38	48	499		68	26	35	745		63	80	30	560			61
	51	9	19	608		168	16	26	559		61	10	26	409			56	17	114	574		108	27	25	400		102	13	57	439			80	21	49	499		85	28	35	745		68	76	30	560			81
	54	11	18	607		166	17	25	559		78	16	31	409			68	12	166	574		148	25	26	399		112	16	61	438			71	17	44	499		80	21	34	745		59	76	30	560			63
	46	9	18	606		158	18	26	559		97	21	30	409			88	17	100	574		188	51	84	398		132	16	65	437			65	18	46	499		73	19	28	745		55	80	37	560			54
	44	9	16	605		144	16	23	559		96	24	33	409			82	14	66	574		200	51	200	397		129	14	49	436			74	25	47	491		58	25	34	745		54	82	37	560			58
	53	6	17	604		148	16	23	559		106	14	35	409			86	18	85	574		187	58	202	396		142	20	57	435			66	20	45	491		62	26	28	745		47	61	33	544			57
	51	7	13	603		129	17	23	559		113	10	31	409			100	15	125	567		213	19	247	395		181	16	90	434			66	18	40	491		68	30	28	745		40	53	30	544			58
	49	11	18	602		119	17	24	559		135	14	31	409			100	17	114	567		238	37	250	394		159	25	104	433			73	17	42	491		69	24	33	745		53	64	31	544			68
	48	11	16	601		98	15	20	558		132	19	30	409			79	15	177	567		220	23	246	393		166	25	100	432			77	25	40	491		63	28	34	745		57	80	30	544			58
	53	15	19	600		82	14	23	557		107	17	29	409			68	9	111	567		159	25	176	392		154	29	147	431			80	20	43	491		58	32	36	745		60	58	28	544			61
	58	16	16	599		91	10	20	556		98	14	30	409			64	9	42	567		118	23	198	391		162	22	106	430			87	21	42	491		66	30	40	745		72	52	27	544			71
	62	19	17	598		100	15	23	544		101	16	25	409			53	14	31	567		129	29	92	390		133	19	90	429			69	19	47	491		81	32	35	745		100	75	36	544			58
	63	11	16	597		131	13	29	544		107	16	30	409			57	11	42	556		127	24	66	389		118	29	82	428			65	16	43	491		80	29	36	745		129	75	43	544			49
	63	9	15	596		141	11	24	544		93	14	27	409			73	11	37	556		170	22	48	388		148	27	65	427			70	14	39	491		70	22	36	745		123	70	45	544			49
	60	9	13	595		137	13	23	544		73	14	31	408			77	17	58	556		155	28	79	387		135	36	78	426			89	24	50	491		77	25	36	745		129	86	44	544			51
	55	9	15	594		98	11	18	544		82	13	31	407			73	23	95	556		122	22	84	386		108	22	61	425			108	21	49	491		91	30	37	745		128	61	39	544			39
	60	15	18	593		68	13	18	544		90	12	27	406			71	16	89	556		98	16	39	385		72	20	63	424			117	18	47	491		103	30	37	745		104	60	33	544			38
	40	12	20	592		90	12	23	544		100	10	31	405			79	16	95	556		114	12	40	384		66	16	24	423			101	20	44	491		96	35	38	745		79	40	28	544			46
	36	13	15	591		137	13	24	544		119	13	27	404			80	13	170	556		114	11	34	383		96	20	38	422			109	17	50	491		94	33	42	745		89	43	25	544			41
	47	16	18	590		150	14	25	544		131	16	29	403			98	12	151	556		81	10	10	382		157	22	73	421			120	21	43	491		95	33	37	745		95	84	36	544			26
	51	22	17	589		121	10	22	544		120	14	33	402			104	12	131	556		102	21	8	381		174	18	112	420			106	22	45	491		77	35	34	745		98	75	37	544			30
	47	21	17	588		114	12	20	544		119	12	29	401			73	15	202	556		90	18	77	380		121	25	82	419			99	17	48	491		77	32	33	745		107	64	36	544			53
	47	11	15	587		101	11	20	544		123	13	26	400			88	14	204	556		90	21	237	379		96	20	42	418			79	23	44	491		72	49	39	745		100	56	32	544			80
	34	8	21	586		117	12	21	543		118	14	28	399			129	10	179	556		131	18	243	378		79	22	68	417			81	20	42	491		71	33	35	728		94	75	28	544			70
	34	8	16	585		130	10	20	542		114	16	31	398			153	21	146	556		112	20	184	377		63	25	91	416			85	21	44	485		62	22	27	728		76	71	36	544			51
	30	9	16	584		123	16	21	541		110	19	32	397			125	11	194	556		96	14	51	376		79	20	196	415			73	20	44	480		53	28	26	728		69	61	31	544			46
	34	9	18	583		126	16	23	540		108	26	31	396			80	15	158	556		88	16	45	375		105	18	215	414			60	17	37	480		56	36	31	728		74	52	28	544			32
	44	13	16	582		101	13	20	539		95	17	29	395			67	9	77	556		71	18	51	374		98	24	216	413			54	16	37	480		73	39	31	728		81	60	35	544			37
	53	9	17	581		98	16	18	538		98	14	30	394			109	7	115	556		71	22	34	373		80	24	150	412			68	16	41	480		96	30	38	728		100	58	40	544			43
	63	10	18	580		94	11	17	537		105	13	28	393			167	9	137	556		112	24	36	372		95	22	114	411			70	23	47	480		116	28	41	728		133	43	37	536			61
	67	13	24	579		131	12	20	536		114	16	27	392			151	10	141	546		150	30	51	371		129	16	66	410			58	20	48	480		117	32	41	728		128	53	39	536			56
	65	13	19	578		141	16	24	535		110	12	29	391			102	11	152	546		129	34	51	370		90	22	34	409			62	17	46	480		96	28	37	728		119	52	33	536			39
	77	13	19	577		139	18	23	534		102	13	28	390			73	13	149	546		61	61	61	588		69	20	19	408			75	14	41	454		81	28	32	728		97	73	32	536			39
	76	15	20	576		127	17	23	533		91	16	27	389			59	9	50	546		53	71	28	588		96	22	27	407			78	14	35	454		69	22	29	728		80	80	33	536			54
	75	33	18	575		127	18	21	532		92	17	31	388			48	15	18	546		44	58	37	588		116	18	36	406			63	15	38	454		64	37	31	728		89	84	34	536			73
	60	43	20	574		124	17	22	531		107	16	33	387			30	17	20	546		66	31	44	588		83	22	48	405			77	19	45	454		68	48	33	728		92	49	35	536			61
	48	18	17	573		113	12	18	530		108	13	25	386			38	12	52	546		62	16	14	588		63	19	61	404			68	26	51	454		72	42	33	728		100	49	30	536			48
	38	28	19	572		109	16	22	529		102	12	27	385			82	15	94	537		53	17	17	588		60	20	56	403			69	18	49	454		63	40	29	728		105	52	30	536			47
	45	16	16	571		117	17	24	528		106	16	31	384			89	10	137	537		59	33	25	575		69	22	74	402			87	20	50	454		70	39	31	728		95	55	29	536			46
	62	13	17	570		118	15	22	527		108	12	30	383			83	17	111	537		76	33	19	575		77	17	80	401			108	32	56	454		82	42	40	728		101	73	34	536			37
	74	26	19	569		124	10	17	526		96	10	29	382			76	12	102	537		72	22	16	575		105	29	73	400			100	30	60	454		103	36	39	728		82	50	32	536			15
	90	22	20	568		131	12	20	525		84	7	23	381			64	8	77	537		64	23	18	575		135	25	137	399			101	32	51	454		109	29	32	728		67	52	26	536			19
	68	14	18	567		124	12	21	524		105	10	26	380			71	9	45	537		72	24	25	575		164	22	134	398			87	25	48	454		86	30	31	728		59	45	26	536			50
	63	8	15	566		147	14	23	523		128	13	29	379			72	15	52	537		64	28	10	575		141	24	87	397			77	20	49	454		72	25	32	728		66	58	26	536			77
	57	16	17	565		172	10	26	522		129	16	32	378			78	15	46	537		106	21	11	575		122	20	107	396			72	21	52	454		70	26	36	728		87	61	31	536			91
	63	22	18	564		164	11	22	521		117	16	32	377			86	15	90	529		102	24	17	575		125	22	75	395			67	20	48	454		91	33	34	728		98	55	37	536			78
	74	16	14	563		142	17	23	520		107	10	27	376			100	17	112	529		114	18	20	575		139	24	72	394			70	21	50	454		108	32	32	728		119	49	39	536			86
	68	21	17	562		129	15	18	519		97	8	29	375			123	25	115	529		131	22	33	575		133	24	69	393			67	17	46	450		103	40	35	728		124	56	34	536			70
	74	13	18	561		114	17	22	518		94	10	23	374			121	24	61	529		173	26	48	575		103	27	48	392			55	14	43	450		107	35	43	728		130	61	37	536			62
	65	12	24	560		106	17	19	517		103	16	29	373			114	22	52	529		200	37	53	575		109	19	93	391			49	16	39	450		120	33	40	728		110	55	40	536			66
	50	5	15	559		119	10	19	516		113	16	31	372			108	22	42	529		226	44	64	575		102	14	142	390			61	18	43	450		112	32	36	728		97	82	36	536			51
	48	9	17	558		115	11	20	515		124	16	31	371			90	19	28	529		220	24	44	569		95	8	126	389			65	15	37	450		98	26	39	728		138	55	39	536			53
	42	6	16	557		146	16	27	514		132	16	31	371			89	19	39	529		188	22	55	569		89	9	63	388			43	17	41	450		87	28	32	728		174	60	43	536			49
	34	8	15	556		150	11	25	513		130	16	35	371			96	17	47	521		150	45	39	569		104	13	49	387			40	18	40	450		73	29	30	728		160	73	41	536			26
	35	6	14	555		143	11	22	512		131	13	29	371			99	15	37	521		144	18	22	569		151	25	86	386			35	19	38	450		84	37	36	728		126	66	31	536			32
	40	5	15	555		134	13	23	511		126	16	36	371			86	17	27	521		138	21	29	569		173	27	133	385			27	12	41	450		93	40	37	728		80	58	23	536			45
	52	6	19	555		122	24	23	510		127	13	29	371			69	15	36	521		131	30	27	555		154	36	107	384			40	15	32	450		85	36	33	728		78	61	29	536			51
	57	14	17	555		150	41	29	509		130	12	32	371			74	11	37	521		179	56	31	555		127	31	112	383			64	11	37	450		76	30	36	728		81	63	28	529			42
	61	16	19	555		167	41	31	508		131	13	31	371			86	15	37	521		178	35	34	551		104	33	129	382			62	16	40	450		72	35	28	728		81	66	30	514			35
	61	21	18	555		164	35	31	507		108	14	23	371			76	8	30	521		173	41	40	551		86	30	93	381			82	20	41	450		75	29	35	690		68	75	26	514			45
	57	17	17	555		164	32	27	506		93	13	25	371			92	11	59	521		157	69	34	551		72	11	94	380			88	22	49	450		84	29	36	690		60	71	27	514			59
	73	15	19	555		136	25	22	505		82	13	27	371			126	11	117	521		84	21	17	551		89	6	78	379			81	13	50	450		85	26	32	690		80	40	30	514			47
	83	13	21	555		114	13	21	504		88	14	25	371			116	8	50	521		56	16	6	551		121	16	196	378			83	16	48	450		94	30	32	690		105	50	31	514			40
	76	11	18	555		88	10	19	503		93	14	25	371			122	16	44	521		88	19	12	551		103	11	155	377			60	13	47	450		103	28	34	690		119	46	36	514			48
	71	9	17	555		80	11	19	502		93	17	26	371			129	18	38	521		199	25	69	551		116	19	96	376			50	15	31	450		113	26	38	690		122	53	38	514			53
	57	11	26	555		111	14	27	501		89	22	32	371			127	11	35	521		205	21	114	551		104	19	75	375			53	13	34	450		104	30	35	690		115	63	35	514			57
	41	17	20	555		121	14	22	500		94	22	30	371			105	12	28	521		176	27	64	551		118	14	43	374			48	21	37	450		91	25	34	690		98	63	36	514			55
	32	8	13	555		131	11	22	499		96	14	28	371			92	9	35	521		188	20	51	551		128	13	66	373			45	17	38	450		82	28	33	690		101	55	42	514			41
	28	9	18	555		146	14	23	498		88	10	25	354			67	9	40	520		194	31	52	551		120	11	42	373			37	15	33	450		73	25	33	690		123	61	44	514			31
	33	9	14	555		143	28	26	497		68	9	25	353			65	7	51	519		222	36	49	551		97	7	47	373			26	15	33	450		76	20	26	690		116	71	40	514			30
	31	7	12	555		123	14	21	496		68	9	23	353			55	7	57	518		213	30	84	538		52	9	22	557			23	16	37	450		82	26	32	690		120	63	37	514			30
	29	8	17	555		119	12	23	495		85	12	23	353			78	9	137	517		178	30	67	538		77	11	25	557			31	14	40	450		86	30	37	690		144	53	40	514			18
	30	11	16	555		132	15	27	494		99	10	26	353			93	8	77	516		165	28	41	538		85	20	19	557			32	15	35	450		85	30	36	690		158	55	41	514			20
	34	11	15	555		124	21	23	493		95	10	28	353			118	12	94	515		90	35	14	529		68	13	20	557			56	13	36	450		88	32	35	690		155	53	39	514			31
	50	6	14	555		115	11	27	492		84	13	29	353			175	17	163	514		59	29	14	529		42	25	23	550			75	19	40	450		90	26	36	690		164	87	44	514			26
	55	7	14	540		123	13	27	491		76	16	31	353			193	16	186	513		74	36	24	529		34	27	22	550			91	17	35	450		89	33	37	690		144	91	43	514			27
	77	9	17	540		125	16	22	490		89	12	30	353			121	15	205	512		140	37	31	529		36	14	12	547			71	16	39	450		79	30	36	690		131	68	41	514			21
	69	11	16	540		128	17	22	489		87	8	27	353			87	20	175	511		181	28	41	529		51	17	16	547			44	17	40	450		76	24	30	690		113	47	31	514			16
	68	13	14	540		118	16	22	488		75	8	25	353			127	11	143	510		171	39	23	529		77	20	21	547			43	20	39	450		81	19	34	690		117	49	37	514			25
	71	15	20	540		92	16	22	487		66	7	21	353			122	6	70	509		179	36	33	529		86	20	22	539			66	21	40	450		92	25	28	690		128	50	30	514			28
	64	8	23	540		98	14	22	486		71	9	25	353			117	9	72	508		190	55	36	529		86	16	20	539			77	19	41	450		117	33	37	690		143	53	31	514			32
	58	6	17	540		101	16	18	485		81	8	23	353			119	9	140	507		138	33	22	529		109	11	33	539			68	21	42	450		106	35	41	690		147	68	40	514			36
	61	11	18	540		99	11	23	484		88	8	25	353			111	8	197	506		140	35	30	525		96	8	28	539			66	17	41	450		114	43	37	690		116	75	42	514			39
	64	9	17	540		107	11	25	483		84	10	26	346			108	9	141	505		150	30	20	525		63	8	26	539			77	14	37	450		116	46	37	690		86	80	30	514			36
	68	11	17	540		108	11	23	482		84	10	31	346			101	9	108	504		209	23	36	525		69	9	30	539			92	15	42	450		84	36	33	690		82	73	32	514			42
	81	13	13	540		110	11	20	481		85	13	24	346			82	12	67	503		229	18	176	525		104	11	41	539			109	13	44	450		71	26	26	690		116	78	34	514			39
	76	13	17	534		115	10	22	480		91	9	27	346			76	9	37	502		213	21	246	525		114	11	42	539			87	15	42	450		74	29	30	690		137	71	39	514			49
	74	9	17	534		96	15	22	479		79	9	27	346			58	11	56	501		199	21	135	519		121	8	42	539			66	11	38	450		101	48	40	690		152	70	36	514			39
	75	9	15	534		111	17	24	478		74	9	23	346			64	8	29	500		194	17	173	519		107	16	51	539			64	13	40	449		109	39	40	681		137	61	38	514			43
	70	8	21	534		148	16	30	477		93	7	25	346			72	8	28	499		194	25	203	519		131	11	32	539			69	14	35	448		88	33	35	681		120	45	31	514			57
	62	6	19	534		161	15	29	476		91	8	29	346			92	10	40	498		131	29	71	519		154	13	40	539			43	16	51	601		74	37	39	681		118	56	34	514			51
	55	9	19	534		162	13	30	475		86	9	31	346			122	9	55	497		133	20	118	519		138	10	33	539			56	15	50	601		86	30	38	681		102	60	31	514			45
	48	11	21	534		146	14	27	474		76	12	28	346			86	6	36	496		131	27	31	515		120	8	21	539			42	15	50	601		103	28	34	681		107	64	36	514			38
	55	8	17	534		136	12	26	473		65	19	27	346			59	14	56	495		77	24	24	515		114	11	35	539			46	18	45	601		103	35	35	681		106	50	37	514			36
	53	12	17	534		116	13	22	472		58	17	33	346			56	12	66	494		77	17	24	515		161	14	70	539			46	15	44	601		83	32	34	681		140	68	34	514			29
	39	11	15	534		97	12	20	471		60	13	33	346			83	8	59	493		118	19	21	515		188	13	79	539			58	15	48	601		60	29	28	681		160	55	32	514			24
	34	9	21	534		102	11	21	470		63	16	31	346			102	17	139	492		146	17	31	515		135	9	41	539			47	16	55	601		65	29	27	681		155	47	38	514			25
	28	6	16	534		120	16	23	469		66	16	32	346			106	17	181	491		165	19	83	515		102	10	24	528			41	14	44	601		64	26	23	671		125	52	34	514			28
	28	6	18	534		128	16	29	468		69	16	33	346			97	15	193	490		197	12	203	515		122	16	22	528			40	14	40	601		69	22	26	671		89	50	31	514			35
	53	8	17	525		145	14	28	467		70	12	29	337			87	7	107	489		224	28	225	515		128	22	34	528			36	8	35	601		68	25	26	671		65	75	28	514			47
	78	9	19	525		143	21	27	466		66	10	31	337			99	6	96	488		178	26	225	515		124	18	49	528			29	9	36	601		72	24	27	671		65	63	28	514			34
	71	13	18	525		150	19	25	465		64	12	27	337			102	5	47	487		211	17	244	510		95	14	20	528			44	13	44	601		78	33	32	671		64	60	25	514			18
	63	16	20	525		129	17	22	464		51	14	25	332			78	5	38	486		237	19	250	510		98	10	36	528			71	15	43	601		73	39	27	671		76	66	29	513			22
	66	9	20	525		108	16	22	463		58	13	31	332			70	7	122	485		236	24	222	510		131	24	42	528			66	15	39	601		71	29	24	671		103	46	29	512			39
	83	13	17	525		120	11	23	462		60	14	29	332			76	7	207	484		216	26	106	510		118	22	48	528			57	12	33	601		71	28	33	671		129	47	34	511			60
	69	15	16	525		115	13	23	461		56	9	28	332			103	6	220	483		214	35	171	510		98	8	28	528			45	10	32	601		84	25	37	671		164	64	37	510			68
	80	7	15	525		94	14	20	460		64	8	32	332			103	8	221	482		191	17	35	510		70	16	27	521			38	13	36	601		77	29	36	671		170	73	42	509			54
	77	12	21	525		79	13	20	459		77	9	36	332			105	12	208	481		198	36	44	510		80	20	24	521			40	13	38	601		84	33	32	671		135	82	44	508			52
	60	8	19	521		93	15	23	458		86	16	33	332			87	7	156	480		203	41	108	510		110	20	44	521			23	8	38	601		95	37	35	671		107	91	35	507			47
	57	13	21	521		74	19	22	457		76	13	33	332			92	7	116	479		194	40	152	510		112	20	40	521			20	8	32	601		90	37	32	671		100	66	33	506			37
	64	7	21	521		56	12	16	456		82	10	30	332			132	5	92	478		159	26	104	501		93	14	25	521			11	7	34	587		75	37	41	671		80	75	33	505			32
	45	5	14	521		45	12	14	455		102	14	33	328			137	8	64	477		166	22	52	501		84	20	35	521			9	10	30	587		75	35	35	671		85	58	29	504			19
	44	9	21	521		37	13	14	454		81	16	37	323			120	6	71	476		175	21	114	501		65	16	21	521			25	15	33	587		77	29	33	671		97	53	30	503			18
	42	6	17	516		45	15	17	453		62	21	36	316			96	10	73	475		150	22	41	501		46	13	18	521			39	10	41	587		85	28	34	671		108	52	34	502			27
	49	5	14	516		72	16	23	452		59	16	40	316			81	12	59	474		206	25	74	501		43	17	28	517			50	12	38	587		88	29	35	671		85	58	31	501			34
	53	9	17	516		90	17	27	451		69	17	38	316			88	13	46	473		219	48	77	501		45	14	18	517			49	10	32	587		82	28	32	671		71	86	36	500			36
	54	11	17	516		86	15	23	450		66	10	36	316			96	15	30	472		240	33	133	501		75	24	35	517			45	12	37	587		83	42	32	671		92	107	46	499			42
	56	13	20	516		81	17	21	449		41	16	25	446			86	19	49	471		246	35	166	501		91	39	30	517			20	13	43	587		82	39	35	671		118	61	34	498			37
	48	16	18	516		80	12	20	448		47	14	26	434			86	15	33	470		230	28	216	501		82	39	39	513			24	15	42	587		77	35	37	671		139	47	31	497			25
	34	13	18	657		71	12	18	447		54	19	33	434			92	10	37	469		210	23	199	501		62	13	18	513			25	17	50	587		81	32	38	671		136	64	39	496			14
	41	8	19	657		92	15	18	446		68	17	35	434			98	10	75	468		209	27	90	501		72	17	18	513			41	17	40	587		80	35	40	671		146	63	38	495			14
	41	6	22	657		108	18	21	445		51	13	33	434			100	18	72	467		233	18	94	501		95	22	35	513			30	13	40	580		86	30	34	671		117	63	40	494			15
	37	7	19	657		110	21	23	444		54	17	30	434			94	13	55	466		243	36	61	501		106	25	27	513			23	13	41	580		88	36	28	671		72	78	32	493			18
	24	16	20	657		125	34	25	443		56	17	29	434			77	12	52	465		230	33	67	501		110	20	35	513			29	11	44	580		75	39	26	671		78	91	31	492			43
	22	9	15	657		108	41	26	442		64	21	33	429			63	10	38	464		205	53	49	494		100	16	37	513			40	13	45	580		70	37	26	653		77	116	37	491			47
	19	5	14	657		86	25	22	441		79	21	35	429			80	12	52	463		218	52	76	494		104	14	29	513			47	13	48	580		71	29	29	653		96	107	38	490			42
	25	5	13	657		65	16	17	440		88	16	33	429			107	16	87	462		213	37	45	494		102	20	49	513			41	14	46	580		67	36	29	653		105	84	40	489			46
	34	7	13	650		49	11	20	439		89	16	37	429			122	16	83	461		213	26	98	494		88	16	33	504			40	15	40	580		72	36	36	653		110	82	39	488			46
	38	8	17	650		51	11	18	438		95	17	40	429			136	16	92	460		226	18	106	494		92	13	25	504			35	13	39	580		87	32	33	653		112	76	39	487			50
	48	6	19	644		51	10	18	437		100	26	43	429			164	15	80	459		236	16	146	494		88	16	27	504			34	10	34	580		78	26	36	653		99	64	43	486			84
	52	11	18	644		46	13	18	436		106	38	44	429			143	15	55	458		241	16	138	494		103	24	20	504			37	15	34	580		68	28	31	653		74	75	36	485			69
	56	7	19	644		52	13	18	430		120	34	43	429			97	11	26	457		234	19	74	494		101	18	24	504			49	16	35	580		59	20	28	653		80	84	31	484			53
	47	9	17	644		59	17	20	430		130	22	37	429			56	12	23	456		176	27	94	494		97	13	16	504			67	14	48	580		50	24	30	653		94	66	34	483			40
	34	11	18	644		79	21	22	430		121	17	35	429			92	15	36	455		211	17	142	494		112	20	28	504			45	12	43	580		54	33	29	653		95	78	34	482			32
	42	13	17	644		104	17	23	430		106	14	33	421			109	15	51	454		229	41	178	494		119	30	38	504			50	13	43	580		57	25	28	653		89	99	38	481			38
	38	9	15	644		140	13	25	430		101	13	31	421			120	10	31	453		216	83	182	494		134	36	44	504			58	13	41	580		61	24	26	653		89	107	42	480			33
	33	6	14	644		127	12	25	430		80	14	29	421			102	18	34	452		179	52	120	494		147	30	54	504			54	13	38	572		58	26	21	653		99	103	40	479			35
	37	8	13	644		116	11	22	430		67	19	33	421			111	16	53	452		194	36	184	493		133	33	48	504			50	11	36	572		49	29	28	653		100	86	41	478			38
	37	9	17	644		87	16	20	418		72	19	32	421			115	11	58	452		235	42	165	492		144	43	48	504			42	14	38	572		51	28	31	653		111	84	45	477			38
	42	9	18	644		68	16	24	417		71	21	31	421			134	10	64	452		213	29	233	491		124	45	48	504			47	15	41	572		55	29	25	653		111	78	42	476			21
	48	9	13	644		78	12	20	416		82	19	29	421			173	14	137	452		144	29	212	490		109	38	27	504			51	17	41	572		65	25	29	653		94	75	42	475			12
	48	8	17	644		109	11	24	415		95	24	31	421			159	12	111	452		90	25	112	489		123	41	28	504			60	13	41	572		88	33	31	653		87	78	44	474			15
	52	8	20	644		101	11	22	414		99	16	31	421			122	20	80	452		106	18	144	488		144	45	41	504			67	12	43	572		97	30	37	653		92	76	43	473			23
	49	10	17	644		67	11	20	413		91	22	34	418			88	17	59	452		118	20	194	487		126	25	44	504			68	12	36	572		97	36	38	646		80	89	41	472			34
	53	5	13	644		60	18	20	412		75	24	36	418			92	8	43	452		165	13	232	486		83	20	24	504			57	15	40	572		90	32	39	646		79	95	43	471			36
	48	5	18	644		65	19	21	411		76	13	28	418			111	12	31	452		178	10	155	485		89	17	22	503			48	15	37	572		90	25	37	646		72	75	38	470			28
	46	5	17	644		65	13	24	410		73	16	30	415			132	12	40	452		106	11	33	484		129	19	34	502			58	11	36	572		98	32	38	646		79	61	40	469			16
	44	6	22	644		82	11	26	409		60	16	32	415			122	13	44	452		114	14	33	483		112	11	39	501			65	13	34	572		90	30	35	646		87	80	41	468			28
	42	6	20	635		87	19	26	408		52	13	32	415			105	13	28	452		142	17	36	482		119	10	27	500			53	16	37	572		89	24	33	646		96	73	37	467			48
	38	6	19	635		69	24	22	407		57	16	29	415			71	11	36	452		168	16	67	481		126	13	45	499			41	10	41	572		92	21	39	646		93	75	39	466			55
	51	9	18	635		70	14	22	406		66	16	23	415			55	9	20	440		165	28	41	480		113	13	48	498			43	13	40	563		85	24	36	646		93	68	42	465			53
	53	13	15	635		78	14	22	405		71	16	31	409			61	11	96	440		146	23	37	479		83	17	18	497			55	15	46	563		67	30	33	646		87	76	39	464			36
	58	8	17	635		68	7	22	404		73	17	27	409			80	16	125	440		108	21	40	478		90	11	30	496			73	18	54	563		58	32	31	646		63	89	34	463			32
	54	9	18	635		90	11	19	403		85	17	31	409			103	12	141	440		154	21	67	477		94	14	27	495			88	18	47	563		70	37	32	646		47	95	39	462			28
	60	6	17	635		121	10	25	402		88	16	33	409			85	13	111	440		232	31	218	476		93	14	21	494			93	19	52	563		82	29	32	646		57	141	49	461			36
	71	8	17	635		156	15	30	401		84	12	30	409			50	14	102	440		250	34	245	475		107	13	38	493			68	18	50	563		77	33	34	626		59	141	53	460			55
	68	6	20	635		168	9	27	400		77	14	26	409			61	11	85	440		245	58	244	474		120	14	43	492			48	14	42	563		81	35	32	626		58	99	52	459			60
	58	9	16	626		142	10	24	399		61	16	29	409			75	9	150	440		211	67	232	473		137	13	58	491			61	18	49	563		72	29	26	626		64	95	53	458			47
	59	8	15	626		110	11	22	399		56	9	22	409			72	8	107	440		154	31	127	472		103	13	46	490			78	23	53	563		59	25	29	626		72	70	51	457			35
	71	7	17	626		101	10	22	399		72	12	27	409			97	6	132	440		129	26	96	471		84	10	26	489			86	27	57	563		60	20	28	626		75	58	43	456			14
	78	15	17	626		62	12	17	399		90	12	29	409			109	9	129	426		150	17	106	470		82	8	19	488			91	22	53	534		71	16	30	626		20	19	22	567			5
	66	19	18	626		105	32	28	642		89	14	31	409			91	9	94	426		240	40	254	469		67	7	23	487			78	15	51	534		84	25	32	626		22	26	24	567			4
	51	8	22	626		95	21	25	642		91	12	31	409			69	7	35	426		252	35	255	468		71	14	26	486			71	20	42	534		100	24	38	626		24	45	34	567			11
	44	5	16	626		79	14	24	642		95	12	27	409			53	8	32	426		241	27	254	467		106	22	41	485			71	21	54	534		98	33	32	626		25	36	31	567			25
	37	6	13	626		66	14	22	642		82	16	28	409			59	9	30	426		231	11	241	466		137	30	45	484			76	21	42	534		101	25	34	626		38	63	38	567			38
	37	8	16	626		66	13	22	642		73	14	29	409			73	9	52	426		249	24	190	465		141	24	81	483			75	18	40	534		104	29	36	626		43	58	36	567			58
	37	8	18	626		50	13	16	642		82	16	31	409			73	9	65	426		232	14	238	464		132	22	45	482			74	15	40	534		102	26	37	626		54	55	36	567			63
	31	10	19	617		38	13	17	642		100	17	33	409			62	9	38	426		168	15	59	463		106	20	36	481			51	15	39	534		82	25	31	626		66	64	32	567			48
	36	8	16	617		30	14	15	642		97	22	34	409			61	12	68	426		185	13	69	462		91	18	31	480			61	16	45	534		69	20	33	626		76	63	34	567			50
	48	11	13	617		25	17	20	642		97	16	31	409			52	9	53	426		215	12	72	461		108	17	37	479			74	15	55	534		75	28	28	626		89	66	36	567			47
	53	10	16	617		43	12	23	642		118	16	28	409			37	8	51	426		179	8	46	460		117	35	30	478			66	18	43	534		67	19	29	626		98	68	39	567			45
	42	8	17	617		89	14	21	642		127	16	30	409			31	7	53	426		79	7	24	459		113	29	57	477			82	21	45	534		65	16	34	626		106	60	31	567			35
	33	5	17	617		88	13	20	642		115	13	29	409			39	8	48	426		157	10	52	458		122	35	47	476			91	27	51	534		70	24	32	626		85	55	30	567			48
	47	8	13	617		60	14	20	642		111	16	31	409			58	9	51	426		239	8	51	457		138	38	46	475			92	25	50	534		64	24	30	626		66	49	32	567			45
	56	10	15	617		67	11	21	642		99	16	29	409			81	16	43	581		235	12	56	456		132	39	42	474			95	24	55	534		58	22	31	602		62	60	30	567			43
	48	11	15	617		83	13	25	642		103	14	27	409			66	12	39	581		175	10	36	455		112	24	35	473			80	23	50	534		73	20	37	602		63	56	32	567			47
	40	10	18	617		101	16	25	642		113	14	29	409			56	8	34	581		155	10	49	454		112	22	32	472			67	18	47	534		98	15	36	602		46	58	30	567			41
	32	8	17	617		114	14	24	628		103	16	31	409			52	8	56	581		125	16	55	453		111	27	63	471			64	14	35	534		102	21	37	602		30	60	30	567			47
	21	6	19	617		126	13	27	628		108	12	25	408			80	7	74	581		98	8	19	452		102	24	140	470			59	19	37	534		87	20	31	602		43	76	34	567			59
	26	9	23	617		122	11	21	628		106	13	27	407			74	9	65	581		125	9	45	451		95	20	79	469			59	12	42	534		49	15	22	602		63	58	34	567			54
	34	10	21	617		109	13	22	628		115	12	30	406			73	16	58	581		122	11	69	450		88	27	92	468			67	14	42	534		50	16	22	602		73	60	32	567			48
	35	8	21	617		107	13	24	628		114	13	29	405			81	19	44	581		79	8	61	449		96	30	99	467			82	20	42	534		61	15	26	602		66	53	30	567			38
	41	8	23	610		103	11	22	628		109	10	28	404			103	10	35	581		59	23	86	448		137	18	106	466			78	24	46	534		56	13	22	602		55	63	35	567			29
	44	8	22	610		85	18	23	628		111	13	29	403			122	13	62	581		46	14	122	447		157	19	110	465			84	20	50	534		57	14	23	602		64	84	39	567			13
	41	8	15	610		75	11	22	628		112	13	28	402			111	15	83	581		26	8	10	447		151	11	73	464			86	18	47	534		43	15	21	602		71	71	36	567			12
	39	11	17	610		82	10	19	628		105	14	30	401			97	21	98	581		25	10	8	447		114	16	50	463			92	18	48	534		48	13	24	602		84	49	32	567			32
	41	22	21	610		66	14	18	628		92	12	23	400			76	18	98	581		40	14	33	447		102	11	41	462			77	15	47	534		44	11	21	602		94	52	36	567			40
	40	8	20	610		78	15	22	628		99	16	29	399			55	8	144	581		62	13	21	447		133	22	98	461			77	14	39	522		45	14	20	602		116	55	39	567			42
	48	10	20	610		74	16	22	628		110	17	30	398			50	9	105	581		86	12	24	447		166	16	149	460			55	15	36	522		43	15	24	602		112	61	39	567			47
	68	16	14	610		89	14	24	628		125	17	28	397			53	9	101	574		131	15	58	447		144	24	120	459			35	17	39	522		47	16	16	602		95	64	42	567			55
	72	12	16	610		124	14	22	628		114	22	30	396			59	8	45	574		216	16	222	447		108	19	65	458			40	12	35	512		44	13	20	602		96	58	33	567			49
	67	8	15	610		125	15	26	628		105	16	26	395			50	6	46	574		228	16	250	447		101	16	57	457			32	17	38	512		45	11	24	602		92	55	33	567			30
	73	11	15	610		106	12	22	628		107	10	25	394			64	12	99	574		193	11	220	447		128	22	107	456			51	21	46	512		59	15	26	602		91	60	35	567			26
	69	13	13	610		126	13	25	621		109	17	27	393			75	18	110	574		166	16	36	447		134	22	128	455			66	15	51	512		71	15	27	602		98	43	33	567			43
	63	16	15	610		145	14	22	621		111	19	29	392			77	19	72	574		165	15	66	447		136	18	110	454			59	18	47	512		69	15	23	602		103	45	34	567			47
	59	8	17	610		140	13	22	621		107	17	31	391			91	13	79	574		135	19	110	435		146	19	124	453			56	15	40	512		69	19	21	602		88	58	34	567			45
	41	6	16	610		148	21	28	621		97	13	26	390			96	12	85	574		77	14	34	434		134	14	85	452			55	15	42	512		47	14	22	602		82	55	32	567			54
	35	8	17	610		165	22	27	621		97	16	28	389			115	19	115	567		36	10	5	433		111	22	96	451			66	28	51	512		25	15	21	602		76	40	27	560			65
	36	9	22	610		155	27	27	621		101	14	30	388			124	16	103	567		61	10	12	432		117	25	71	450			74	16	48	512		30	21	32	602		70	42	30	560			63
	36	9	18	609		146	32	27	621		116	16	34	387			122	12	118	567		72	9	10	431		121	19	177	449			80	17	50	512		41	26	38	602		60	40	26	560			31
	50	10	17	608		134	24	24	621		115	16	28	386			93	13	117	567		55	6	10	430		111	24	134	448			71	13	44	512		54	25	29	602		50	55	25	560			23
	53	6	15	607		116	15	21	621		116	21	29	385			78	16	58	567		62	10	22	429		112	22	91	447			58	20	43	512		69	24	29	602		53	56	27	560			10
	54	8	16	606		109	17	20	621		120	19	33	384			69	10	39	567		104	10	76	429		144	31	90	446			67	23	47	512		69	20	35	602		58	82	32	560			8
	45	11	15	605		86	17	20	621		117	19	32	383			78	15	34	556		138	13	197	429		164	32	123	445			85	18	42	512		58	21	36	602		68	97	38	560			15
	51	9	17	604		83	14	19	621		92	12	31	382			79	11	35	556		152	14	253	429		156	36	138	444			86	18	41	512		49	21	33	602		67	109	36	560			24
	63	7	15	603		77	21	20	621		88	8	26	381			79	20	63	556		163	16	245	429		118	24	85	443			79	17	40	512		54	19	32	602		63	86	38	544			26
	58	6	16	602		78	22	24	611		111	8	25	380			80	20	119	556		142	12	227	429		142	19	68	442			64	19	43	512		49	17	25	592		67	63	36	544			21
	54	11	17	601		99	35	28	611		124	14	30	379			61	15	74	556		98	14	96	429		163	18	80	441			73	23	43	512		34	10	20	592		66	64	38	544			28
	61	12	21	600		95	55	25	611		131	14	31	378			61	14	85	556		79	16	37	429		146	16	62	440			81	17	46	512		53	15	26	752		66	66	30	544			36
	71	14	16	599		107	32	25	611		117	13	30	377			67	20	141	556		150	13	44	429		123	14	51	439			70	16	42	512		32	11	20	752		66	82	36	544			38
	72	21	19	598		106	24	23	611		96	16	26	376			103	16	111	556		232	11	140	429		102	11	32	438			76	18	41	512		31	14	19	752		72	55	30	544			37
	68	11	17	597		109	15	22	611		88	16	28	375			119	15	91	556		233	10	213	429		117	20	79	437			62	21	45	512		30	15	21	752		91	58	30	544			46
	60	10	16	596		89	13	20	611		91	14	31	374			81	12	134	556		179	21	223	429		128	27	87	436			72	21	49	512		25	15	20	752		126	63	39	544			43
	50	12	15	595		102	14	20	611		103	22	31	373			73	19	153	556		217	22	254	416		121	30	55	435			73	18	44	512		28	19	23	752		132	78	42	544			39
	41	11	19	594		80	10	17	611		114	24	30	372			92	11	147	556		199	13	236	415		148	29	86	434			73	27	44	499		37	19	23	752		117	86	41	544			37
	32	16	18	593		69	12	17	611		122	19	32	371			96	18	112	556		122	12	30	414		137	27	84	433			60	24	44	499		40	21	20	752		124	78	39	544			44
	27	17	19	592		74	16	18	611		121	21	31	371			91	12	134	556		66	10	15	413		141	11	42	432			73	17	46	499		32	26	23	752		109	55	30	544			54
	29	25	14	591		84	15	21	611		129	24	33	371			76	12	111	556		66	18	28	412		153	27	66	431			79	20	44	499		34	21	27	752		81	46	26	544			86
	42	19	18	590		100	17	19	611		126	21	33	371			64	9	77	556		92	26	36	411		149	24	66	430			80	25	46	499		47	15	28	752		71	52	25	544			84
	43	22	17	589		105	18	22	610		134	12	31	371			81	9	136	556		71	24	144	410		137	29	63	429			83	23	48	499		64	19	29	752		97	56	27	544			59
	33	19	21	588		108	13	21	609		133	12	29	371			128	9	178	556		86	21	21	409		122	24	43	428			70	17	45	499		78	17	32	752		104	64	34	544			50
	33	10	13	587		100	13	21	608		144	14	33	371			129	12	183	546		83	16	49	408		115	27	65	427			70	21	42	499		77	21	33	752		120	56	32	544			49
	30	14	19	586		77	13	20	595		138	13	33	371			83	11	103	546		157	19	155	407		147	22	56	426			79	27	44	491		75	21	28	752		121	70	36	544			69
	38	11	16	585		107	16	28	595		104	12	28	371			75	9	87	546		182	17	146	406		128	20	55	425			83	23	49	491		56	24	34	752		110	75	33	544			88
	48	8	16	584		128	14	23	595		96	10	25	371			74	15	39	546		155	27	175	405		96	20	60	424			78	18	44	491		42	19	25	752		87	76	29	544			80
	54	9	16	583		158	22	30	595		95	16	24	371			60	9	20	546		163	19	181	404		98	19	39	423			89	18	42	491		41	21	25	752		70	66	34	544			64
	58	16	17	582		167	17	27	595		101	17	31	371			33	15	22	546		220	12	210	403		84	18	31	422			77	23	39	491		45	25	33	752		64	60	32	544			66
	61	16	17	581		160	12	25	595		97	21	31	371			40	16	42	546		240	20	239	402		127	20	75	421			72	27	43	491		41	28	36	752		65	50	27	544			62
	71	11	17	580		144	18	24	588		98	17	26	371			68	12	68	537		209	20	120	401		144	18	144	420			84	20	43	491		48	22	34	752		91	73	37	544			65
	69	12	17	579		145	21	27	588		106	21	32	371			87	15	75	537		214	21	138	400		120	20	109	419			79	24	50	491		91	16	33	752		146	61	36	544			67
	62	10	17	578		169	27	29	588		104	16	35	371			81	12	66	537		185	25	49	399		97	22	67	418			70	18	47	491		116	16	37	752		149	46	37	536			63
	67	11	16	577		188	18	27	588		95	16	33	371			71	9	46	537		155	27	62	398		70	24	62	417			77	18	47	491		113	20	37	752		141	50	43	536			59
	76	36	15	576		159	25	27	588		84	14	29	354			67	12	42	537		187	35	213	397		58	22	78	416			92	22	46	491		87	20	37	752		164	55	34	536			31
	75	55	20	575		174	28	25	588		77	10	27	353			61	8	26	537		176	35	235	396		71	24	122	415			89	24	46	491		72	26	33	752		111	55	25	536			38
	69	120	21	574		152	19	27	588		90	9	26	353			55	19	46	537		215	33	215	395		79	32	190	414			95	21	48	491		69	37	36	748		107	61	32	536			52
	53	48	23	573		117	38	24	588		112	12	27	353			50	11	55	537		240	41	239	394		79	29	155	413			94	18	48	491		69	32	44	748		116	53	32	536			56
	42	34	19	572		139	22	30	588		110	13	29	353			65	13	51	529		239	33	247	393		66	30	131	412			99	21	47	491		88	32	44	748		113	49	35	536			55
	41	16	17	571		172	22	30	588		100	14	31	353			85	9	77	529		181	17	173	392		66	29	86	411			98	18	43	491		94	35	35	745		129	53	34	536			51
	59	8	13	570		193	25	26	574		95	13	28	353			101	13	130	529		92	17	74	391		91	18	48	410			98	20	41	491		78	30	38	745		129	53	36	536			65
	75	19	17	569		138	18	21	574		89	13	29	353			105	14	70	529		122	20	112	390		86	16	56	409			97	19	52	491		58	37	33	745		123	58	32	536			50
	82	19	19	568		106	13	19	574		93	12	27	353			114	14	67	529		104	17	35	389		87	22	47	408			85	22	47	491		60	33	30	745		94	61	29	536			42
	68	6	19	567		95	13	19	574		100	10	28	353			87	13	39	529		88	23	22	388		138	24	59	407			89	25	46	491		73	29	33	745		79	55	30	536			30
	59	6	17	566		132	12	21	574		87	8	27	353			84	14	34	529		106	25	34	387		153	24	55	406			85	19	45	491		73	26	39	745		80	56	34	536			22
	58	19	14	565		113	12	19	574		73	8	27	353			89	20	36	529		110	19	39	386		126	22	70	405			68	17	46	480		76	26	34	745		80	68	30	536			27
	67	28	18	564		110	13	23	574		82	8	26	353			97	14	44	521		86	28	66	385		104	20	52	404			79	19	42	480		53	28	31	745		106	63	34	536			35
	76	28	19	563		131	16	30	574		93	8	25	353			104	14	44	521		100	18	118	384		93	17	91	403			65	16	37	480		57	30	30	745		131	78	41	536			31
	78	38	20	562		151	21	28	574		102	8	23	353			110	11	35	521		140	16	110	383		99	19	105	402			74	15	42	480		75	35	30	745		127	71	44	536			33
	80	31	20	561		137	18	27	574		107	9	29	346			100	15	35	521		100	15	30	382		117	16	142	401			87	25	45	480		80	42	35	745		123	64	39	536			65
	73	21	20	560		117	25	22	574		112	10	31	346			99	9	30	521		58	16	31	381		113	20	147	400			69	30	47	480		78	33	32	745		125	61	37	536			102
	60	8	17	559		106	11	23	574		109	12	29	346			109	16	37	521		53	19	31	380		123	27	135	399			64	22	44	480		73	33	37	745		129	60	39	536			69
	47	9	21	558		99	10	24	574		114	12	35	346			89	26	56	521		102	17	193	379		137	33	176	398			70	18	47	454		71	33	44	745		115	50	34	536			32
	41	6	14	557		105	12	23	574		98	9	31	346			75	9	39	521		152	29	251	378		142	29	148	397			83	14	38	454		98	43	47	745		133	53	35	536			19
	36	6	16	556		115	10	22	574		73	8	25	346			97	15	58	521		133	20	247	377		121	33	99	396			62	15	38	454		93	48	37	745		168	56	43	536			26
	32	6	16	555		137	15	20	574		85	8	25	346			126	11	53	521		140	16	184	376		112	17	90	395			63	18	42	454		79	36	35	745		151	56	34	536			51
	49	5	16	555		169	15	28	559		89	8	25	346			129	16	44	521		221	22	251	375		118	16	81	394			81	24	51	454		83	37	36	745		121	53	31	536			64
	60	5	13	555		171	24	30	559		76	8	27	346			134	19	58	521		142	17	222	374		133	20	81	393			96	27	50	454		103	30	42	745		84	40	22	536			73
	59	9	19	555		162	29	28	559		78	14	24	346			116	9	35	521		83	34	116	373		121	20	66	392			101	21	51	454		106	30	34	745		91	53	28	536			79
	63	19	18	555		185	19	28	559		75	19	27	346			101	9	29	521		96	19	79	372		129	18	133	391			113	28	54	454		110	28	37	745		100	63	33	529			63
	67	13	19	555		191	27	27	559		72	16	27	346			109	12	42	521		133	18	59	371		116	13	186	390			114	27	52	454		96	35	39	745		126	58	31	514			48
	58	13	15	555		181	24	26	559		55	13	29	346			126	9	54	520		138	29	74	370		122	13	201	389			108	24	53	454		89	39	38	745		107	52	28	514			46
	70	22	20	555		170	14	22	559		52	14	32	346			110	12	77	519		125	44	116	369		106	13	139	388			98	19	44	454		83	28	40	745		87	58	26	514			48
	82	19	20	555		146	7	22	559		52	14	29	346			80	8	64	518		129	16	61	368		135	11	113	387			88	23	47	454		78	28	30	745		101	50	28	514			53
	78	13	18	555		142	15	26	559		55	14	29	346			63	8	49	517		84	14	39	367		180	24	87	386			90	27	50	454		77	39	32	745		149	56	35	514			54
	66	9	15	555		165	17	28	559		53	13	25	337			75	8	67	516		45	11	15	366		203	29	98	385			86	27	50	454		81	39	37	745		159	49	37	514			52
	53	11	17	555		184	11	27	559		55	14	27	337			103	8	117	515		55	36	30	365		155	20	121	384			82	21	53	454		76	28	30	728		141	64	41	514			44
	47	13	19	555		167	19	25	559		51	16	31	337			162	9	183	514		108	21	16	588		130	22	95	383			78	20	45	450		64	32	30	728		125	73	42	514			42
	39	11	14	555		150	22	23	559		52	16	25	332			164	12	202	513		90	29	24	588		130	24	162	382			47	16	41	450		49	30	34	728		103	73	38	514			39
	30	11	20	555		152	19	24	559		54	16	24	332			113	10	213	512		62	46	27	588		155	22	184	381			40	15	41	450		62	26	31	728		126	68	39	514			36
	26	12	12	555		145	21	23	559		57	13	27	332			83	12	206	511		49	51	24	588		113	22	213	380			49	21	43	450		83	24	35	728		160	78	42	514			40
	28	8	13	555		118	13	24	559		50	12	29	332			103	11	207	510		48	55	62	588		91	10	94	379			56	15	49	450		102	29	36	728		142	55	30	514			53
	22	6	14	555		128	18	23	559		56	16	30	332			84	7	109	509		56	67	108	588		106	16	159	378			59	19	44	450		111	37	37	728		133	56	34	514			61
	21	9	20	555		105	21	21	558		74	16	31	332			71	10	163	508		77	58	81	588		100	14	216	377			50	15	49	450		96	37	32	728		162	49	36	514			69
	28	9	17	555		90	11	20	557		90	12	38	332			102	12	168	507		98	51	69	588		96	16	122	376			42	18	40	450		74	33	33	728		154	50	38	514			71
	37	6	13	555		100	10	21	556		79	9	33	332			109	8	114	506		116	56	52	588		118	24	57	375			36	17	41	450		54	28	29	728		146	60	37	514			71
	57	9	17	540		113	12	22	544		71	10	31	328			122	6	124	505		104	36	56	588		130	16	39	374			24	20	35	450		44	26	33	728		153	73	39	514			75
	60	9	17	540		148	18	30	544		74	14	26	323			99	6	55	504		112	18	36	588		135	24	80	373			41	14	38	450		62	42	32	728		148	75	40	514			69
	67	13	17	540		167	16	29	544		74	19	32	323			66	9	37	503		96	20	40	588		144	22	103	373			55	15	47	450		73	40	35	728		145	47	35	514			49
	60	8	17	540		137	14	25	544		66	14	32	316			61	8	50	502		114	34	49	575		123	14	113	373			71	21	43	450		58	36	31	728		144	43	38	514			41
	62	19	19	540		114	15	22	544		63	16	29	316			54	9	45	501		127	33	44	575		79	10	77	373			79	24	47	450		48	30	31	728		146	55	43	514			45
	56	13	16	540		89	15	22	544		63	21	31	316			55	8	35	500		127	22	34	575		47	7	24	373			67	23	43	450		67	36	36	728		164	47	43	514			29
	43	7	15	540		115	14	26	544		74	13	37	316			56	5	21	499		131	24	59	575		38	6	19	373			79	19	47	450		94	36	41	728		187	66	44	514			35
	44	9	16	540		158	14	27	544		83	12	37	316			76	9	26	498		148	35	81	575		55	6	21	373			69	20	48	450		115	29	36	728		153	73	42	514			38
	47	11	17	540		160	17	27	544		75	16	35	316			110	8	54	497		178	48	45	575		65	10	20	557			50	16	45	450		102	30	35	728		122	82	35	514			42
	53	8	20	540		150	17	23	544		66	19	37	446			117	8	50	496		204	31	36	575		52	9	16	557			48	14	39	450		86	28	30	728		90	71	30	514			34
	62	9	19	540		150	16	23	544		71	16	32	446			82	8	63	495		210	45	44	575		41	14	17	557			41	18	38	450		76	28	26	728		102	73	30	514			46
	71	10	17	534		132	13	22	544		67	14	32	446			62	13	86	494		198	15	61	575		47	18	28	557			37	18	38	450		85	32	33	728		107	71	36	514			56
	71	11	20	534		131	10	22	543		58	10	28	446			69	9	90	493		181	18	25	575		67	18	56	557			37	13	35	450		78	37	33	728		145	61	34	514			78
	70	6	21	534		121	8	16	542		65	9	29	446			110	20	96	492		202	28	46	575		82	20	34	557			32	18	39	450		78	28	43	728		154	58	35	514			66
	67	8	23	534		109	18	22	541		75	14	30	439			95	20	138	491		218	27	59	575		63	22	22	557			35	18	39	450		100	32	39	728		152	63	41	514			57
	56	8	17	534		97	19	21	540		72	10	30	434			110	15	158	490		221	46	102	575		34	18	17	550			35	13	40	450		135	32	37	728		152	58	44	514			46
	61	6	18	534		98	18	19	539		60	16	29	434			113	6	148	489		230	29	110	575		22	27	17	550			40	15	42	450		122	39	36	728		132	61	39	514			47
	56	11	21	534		94	16	20	538		65	13	28	434			95	5	35	488		190	23	29	569		28	22	16	550			62	15	41	450		106	33	33	728		101	70	30	514			44
	66	13	13	534		91	13	19	537		67	19	30	434			126	6	70	487		173	55	53	569		43	13	19	547			63	17	43	450		93	29	33	728		122	55	31	514			44
	58	10	13	534		107	13	23	536		81	21	29	434			96	3	88	486		193	30	49	569		66	17	20	547			67	21	40	450		84	32	31	728		132	50	34	514			35
	61	11	15	534		118	21	23	535		91	17	35	434			70	10	158	485		179	26	35	569		77	25	24	547			68	18	38	450		82	32	33	728		137	58	33	514			23
	40	17	18	534		138	19	27	534		100	17	33	429			80	6	221	484		148	21	35	555		74	14	21	539			48	18	43	450		95	37	36	728		167	40	41	514			18
	31	6	17	534		141	21	22	533		102	14	34	429			116	5	230	483		178	92	59	555		97	11	22	539			38	15	41	450		95	37	37	728		167	47	39	514			14
	33	6	17	534		134	21	25	532		117	12	30	429			128	8	214	482		212	83	83	551		100	11	39	539			50	17	35	450		93	25	32	728		132	68	35	514			29
	52	8	16	525		121	15	22	531		112	16	42	429			107	16	200	481		207	52	69	551		81	10	22	539			68	21	43	450		82	28	29	728		106	68	32	514			45
	72	8	18	525		102	13	20	530		111	26	36	429			85	9	98	480		179	100	37	551		66	8	21	539			65	17	43	450		84	33	32	708		87	68	32	514			50
	73	6	17	525		111	24	28	529		98	22	35	429			90	9	51	479		100	28	16	551		96	9	34	539			69	18	42	450		88	30	28	690		80	53	28	514			38
	65	16	17	525		142	32	28	528		107	14	35	429			115	9	94	478		135	21	22	551		104	14	50	539			66	16	40	450		92	20	29	690		68	50	22	514			28
	64	8	19	525		148	24	27	527		109	14	36	429			116	8	54	477		182	25	17	551		88	11	50	539			77	19	40	450		107	36	31	690		80	58	25	513			26
	63	11	13	525		159	17	22	526		101	14	31	429			93	7	24	476		170	27	16	551		80	8	25	539			86	15	33	450		117	39	38	690		127	58	30	512			23
	62	9	15	525		140	14	21	525		92	16	31	421			95	8	46	475		175	30	55	551		81	14	40	539			85	15	39	450		118	35	44	690		156	52	35	511			31
	67	8	16	525		138	13	21	524		97	22	33	421			111	14	77	474		202	25	84	551		95	11	27	539			64	18	41	450		108	36	35	690		155	71	42	510			39
	84	9	13	525		146	18	22	523		95	16	29	421			113	28	78	473		205	24	46	551		103	13	26	539			59	13	42	449		94	35	35	690		174	78	43	509			33
	75	9	17	521		149	10	21	522		79	10	27	421			108	20	34	472		194	16	30	551		114	11	46	539			52	14	42	448		86	37	38	690		140	70	42	508			20
	64	12	20	521		138	11	22	521		80	16	27	421			95	15	39	471		200	39	76	551		130	13	56	539			40	13	36	447		82	33	32	690		111	64	35	507			10
	68	9	19	521		128	16	20	520		73	17	29	421			96	12	40	470		205	37	53	538		169	19	61	539			19	13	34	446		92	28	34	690		108	68	37	506			9
	50	5	14	521		116	18	18	519		73	14	27	421			100	14	42	469		182	27	88	538		175	16	70	539			10	16	31	445		93	29	31	690		89	68	34	505			17
	36	8	21	516		112	17	24	518		87	16	31	421			98	9	86	468		159	23	46	538		119	13	28	539			39	14	40	601		97	32	33	690		86	66	28	504			24
	34	5	18	516		111	15	20	517		87	10	31	421			99	12	158	467		92	20	17	529		95	10	20	531			51	15	45	601		105	35	36	690		125	53	31	503			35
	48	8	14	516		109	10	19	516		88	13	29	418			99	10	127	466		52	21	16	529		113	17	32	528			63	20	54	601		121	33	35	690		132	55	41	502			48
	60	13	16	516		109	13	21	515		84	22	33	418			78	9	42	465		76	29	13	529		131	20	45	528			84	19	56	601		116	26	33	690		120	70	42	501			53
	63	16	15	516		142	15	26	514		81	17	27	418			65	9	25	464		122	22	16	529		116	20	42	528			84	18	48	601		99	29	34	690		101	99	37	500			65
	61	10	18	516		149	11	27	513		79	14	31	418			74	13	17	463		166	20	28	529		92	17	24	528			51	13	45	601		90	33	37	690		97	118	43	499			48
	61	13	17	516		148	14	28	512		72	16	31	415			105	20	46	462		165	34	24	529		100	11	24	528			42	18	51	601		89	29	34	690		114	78	39	498			39
	48	8	13	516		156	10	25	511		72	14	28	415			133	21	82	461		159	35	18	529		122	16	47	528			41	21	50	601		84	22	33	690		121	52	31	497			35
	26	4	12	516		131	19	23	510		87	13	27	415			138	24	84	460		154	24	21	529		140	20	65	528			61	18	56	601		93	25	23	690		118	76	38	496			36
	9	2	14	516		163	34	27	509		91	16	31	415			153	20	122	459		168	25	18	529		138	19	66	528			50	16	53	601		111	26	29	690		119	58	34	495			28
	9	4	13	509		163	28	26	508		95	16	31	415			110	10	63	458		176	36	20	525		121	13	35	521			34	14	46	601		114	30	37	690		106	58	34	494			27
	25	5	17	663		158	32	31	507		90	16	35	409			69	12	37	457		188	28	56	525		106	22	40	521			34	13	43	601		118	35	43	690		101	66	36	493			24
	20	8	16	663		167	22	25	506		84	16	27	409			64	8	25	456		222	33	195	525		110	19	30	521			23	13	39	601		113	43	35	690		92	68	33	492			20
	16	7	17	663		156	15	23	505		76	12	29	409			99	12	25	455		237	20	250	525		116	19	50	521			38	13	48	601		94	30	40	690		92	55	30	491			19
	18	4	15	663		121	10	20	504		73	16	31	409			110	20	37	454		213	18	252	525		106	14	28	521			65	18	50	601		88	28	34	690		105	78	37	490			15
	38	5	13	660		112	12	22	503		78	16	25	409			111	9	45	453		193	16	148	519		98	16	27	521			70	13	47	601		92	29	31	690		123	80	39	489			16
	49	5	17	657		119	14	22	502		72	16	32	409			116	13	34	452		223	20	129	519		75	13	18	521			42	13	43	601		103	35	39	690		128	76	39	488			22
	44	11	17	657		134	14	30	501		64	16	29	409			133	15	50	452		226	22	171	519		51	10	16	521			27	11	37	601		107	42	45	681		143	89	45	487			21
	31	8	21	657		147	10	22	500		83	10	25	409			120	12	52	452		171	23	81	519		56	20	32	517			18	13	42	601		104	51	36	681		118	82	41	486			28
	39	5	21	657		139	10	22	499		115	8	31	409			134	11	59	452		125	18	55	519		62	19	30	517			21	13	47	601		90	40	35	681		88	71	36	485			45
	48	5	23	657		136	11	18	498		110	16	27	409			160	16	85	452		129	17	30	515		59	24	18	517			18	13	47	601		106	37	41	681		87	68	31	484			61
	36	9	21	657		128	22	22	497		113	16	35	409			163	13	68	452		100	16	28	515		57	19	21	517			8	10	42	601		98	24	34	681		107	58	33	483			46
	24	9	20	657		148	14	23	496		108	14	27	409			126	12	66	452		133	13	15	515		56	16	19	513			10	10	35	587		104	28	30	681		112	66	32	482			53
	24	9	13	657		145	13	22	495		103	16	25	409			106	23	54	452		168	14	19	515		53	14	15	513			9	10	34	587		91	26	32	681		125	70	43	481			47
	27	5	16	657		151	14	28	494		96	21	29	409			89	12	53	452		144	18	26	515		52	14	14	513			20	15	37	587		76	26	29	681		127	76	44	480			38
	31	5	13	657		163	14	28	493		92	16	30	409			99	12	40	452		159	17	59	515		82	33	31	513			30	13	41	587		67	36	24	681		125	76	40	479			24
	43	8	17	650		163	22	29	492		94	19	31	409			110	8	38	452		197	15	106	515		108	27	48	513			39	13	35	587		63	37	29	671		118	64	43	478			13
	50	5	18	650		137	11	26	491		97	22	31	409			116	14	58	452		176	22	77	515		114	29	38	513			52	10	39	587		60	26	31	671		111	80	43	477			10
	56	9	15	650		131	15	22	490		106	19	31	409			103	9	40	452		142	28	76	515		104	22	44	513			50	13	35	587		64	21	23	671		110	91	46	476			20
	61	8	19	644		137	15	22	489		115	16	29	409			92	8	40	440		157	26	163	515		96	16	36	513			37	17	39	587		71	26	26	671		107	103	46	475			27
	57	9	18	644		134	13	21	488		107	16	31	409			102	8	59	440		219	24	252	510		90	14	28	513			37	18	43	587		77	33	27	671		98	91	45	474			28
	51	9	15	644		97	10	20	487		97	16	30	409			112	10	68	440		235	18	245	510		94	14	35	504			39	18	47	587		67	37	32	671		92	91	38	473			40
	43	9	20	644		87	11	21	486		92	17	30	409			116	16	65	440		241	19	230	510		98	24	22	504			38	14	44	587		61	29	33	671		89	86	41	472			43
	39	8	13	644		84	12	20	485		95	16	28	409			119	18	109	440		239	21	114	510		114	20	40	504			43	14	40	580		80	25	36	671		83	80	36	471			40
	43	11	17	644		94	11	21	484		98	14	33	409			95	24	84	440		211	16	44	510		120	22	35	504			39	12	41	580		93	32	38	671		91	73	37	470			40
	33	8	18	644		115	16	25	483		110	10	29	409			53	20	93	440		197	24	22	510		111	20	27	504			38	10	41	580		87	32	39	671		112	78	41	469			19
	37	11	15	644		121	12	23	482		110	12	31	409			47	19	79	440		159	26	19	510		110	14	17	504			59	16	45	580		86	29	38	671		113	56	37	468			13
	39	11	14	644		116	7	20	481		111	8	29	408			58	15	137	440		166	52	37	510		116	18	21	504			69	19	49	580		104	30	32	671		123	75	48	467			13
	45	26	19	644		107	11	18	480		118	12	27	407			87	8	181	440		188	34	96	501		126	22	37	504			68	16	42	580		103	26	34	671		141	75	48	466			26
	46	9	12	644		85	13	18	479		124	14	33	406			125	6	172	440		216	36	175	501		118	29	26	504			55	15	41	580		100	32	33	671		130	64	45	465			50
	43	6	16	644		99	10	23	478		130	13	34	405			151	6	175	426		190	23	100	501		138	31	34	504			48	11	40	580		98	35	34	671		117	53	40	464			48
	42	7	17	644		144	17	30	477		129	12	29	404			124	5	129	426		165	27	62	501		120	33	49	504			39	13	37	580		88	36	30	671		98	70	41	463			40
	47	11	17	644		145	16	28	476		122	9	29	403			97	5	61	426		206	23	30	501		116	37	30	504			38	12	35	580		91	24	28	671		72	84	39	462			48
	44	9	16	644		157	16	28	475		121	12	32	402			56	6	32	426		235	35	83	501		113	20	20	504			44	15	37	580		105	35	35	671		66	89	40	461			51
	49	6	22	644		154	15	22	474		107	14	29	401			64	8	38	426		247	42	79	501		99	24	21	504			61	15	45	580		120	39	44	671		73	99	48	460			65
	41	8	16	644		134	11	26	473		89	17	28	400			77	9	47	426		249	40	92	501		121	30	39	504			47	15	48	580		110	36	31	671		85	122	52	459			68
	36	7	17	644		138	16	27	472		90	19	29	399			93	12	67	426		242	46	135	501		153	46	52	504			54	15	47	580		90	37	33	671		87	124	46	458			69
	30	8	20	635		115	12	20	471		101	16	29	398			79	12	23	426		233	41	154	501		153	46	62	504			47	14	39	580		93	36	37	671		88	126	49	457			55
	30	6	17	635		121	11	21	470		121	22	30	397			59	15	51	426		226	24	69	501		100	19	32	504			42	11	42	572		101	36	41	671		94	124	54	456			54
	47	8	15	635		130	12	23	469		124	16	31	396			59	8	55	426		239	35	53	501		78	19	22	503			28	17	36	572		109	35	41	671		89	103	57	455			44
	55	9	17	635		143	21	27	468		112	12	25	395			60	9	63	426		245	30	96	501		78	27	36	502			31	16	41	572		105	30	36	671		68	64	45	454			37
	48	6	16	635		164	14	27	467		120	12	27	394			47	8	114	426		238	45	30	501		94	22	95	501			38	16	37	572		90	24	26	671		46	39	29	453			38
	53	10	14	635		171	19	28	466		131	16	29	393			47	9	101	426		221	59	37	494		86	18	53	500			56	20	40	572		72	25	25	671		29	21	19	452			41
	57	8	17	635		159	18	27	465		124	16	26	392			55	7	98	413		213	118	49	494		110	14	35	499			62	24	43	572		67	29	27	671		16	18	18	584			36
	65	5	19	635		136	19	19	464		112	14	28	391			73	5	77	412		213	79	79	494		146	11	55	498			77	18	46	572		75	32	31	653		18	19	17	584			19
	58	6	21	635		127	19	22	463		97	16	31	390			72	6	36	412		195	37	48	494		124	14	33	497			74	18	45	572		78	33	28	653		18	17	19	584			13
	55	6	19	635		136	16	27	462		98	16	27	389			68	6	40	412		218	16	104	494		105	13	21	496			54	18	42	572		95	32	36	653		20	23	22	584			15
	64	9	19	626		140	16	28	461		109	12	25	388			56	20	45	589		230	13	175	494		108	10	15	495			34	11	41	572		104	35	33	653		23	26	23	584			18
	79	9	17	626		129	16	23	460		117	16	29	387			66	23	84	589		238	17	200	494		84	14	16	494			35	11	41	572		100	28	36	653		27	50	29	567			24
	81	9	14	626		104	14	18	459		105	14	29	386			81	14	62	581		238	23	159	494		83	9	19	493			42	17	41	572		89	22	32	653		30	58	36	567			26
	91	16	19	626		94	15	21	458		105	12	30	385			73	17	36	581		216	18	56	494		108	8	43	492			41	15	38	572		73	25	34	653		31	53	32	567			22
	61	9	22	626		71	12	18	457		113	21	31	384			55	16	42	581		221	13	61	494		118	9	48	491			39	13	35	572		66	28	33	653		36	49	34	567			19
	42	7	21	626		61	12	15	456		107	24	32	383			54	9	53	581		221	17	51	494		84	13	44	490			55	15	38	563		69	39	30	653		44	43	34	567			28
	35	7	13	626		48	10	13	455		90	16	28	382			64	9	94	581		190	36	131	494		108	14	30	489			65	18	37	563		68	39	34	653		45	58	31	567			45
	22	9	18	626		33	9	15	454		88	12	25	381			76	9	98	581		184	29	77	494		158	14	46	488			78	20	52	563		57	33	28	653		51	52	30	567			51
	22	6	17	626		46	14	16	453		118	12	25	380			68	14	120	581		140	20	76	493		123	8	41	487			93	15	46	563		53	28	30	653		64	60	33	567			50
	30	6	17	617		80	13	18	452		133	12	27	379			66	15	52	581		185	36	86	492		71	13	26	486			88	15	41	563		52	24	31	653		67	58	30	567			37
	41	10	20	617		109	15	25	451		125	16	31	378			73	10	28	581		191	39	176	491		86	16	32	485			70	14	45	563		68	26	33	653		90	53	36	567			34
	50	9	14	617		122	22	27	450		111	13	31	377			85	14	47	581		181	36	181	490		121	20	38	484			59	12	40	563		72	30	32	653		89	61	30	567			36
	54	11	15	617		122	18	21	449		100	14	33	376			90	15	67	581		168	39	138	489		136	31	68	483			74	20	48	563		76	29	30	653		92	53	30	567			22
	50	6	15	617		92	11	22	448		90	17	23	375			89	13	90	581		171	29	127	488		135	41	82	482			96	22	53	563		95	29	31	653		80	47	30	567			21
	35	5	17	617		68	17	18	447		101	22	31	374			83	13	89	581		171	28	190	487		112	22	49	481			89	26	48	563		106	33	41	653		75	43	30	567			32
	42	6	11	617		84	15	19	446		112	17	30	373			77	9	93	581		193	19	225	486		90	20	43	480			93	25	52	534		107	39	40	646		77	47	30	567			34
	48	8	15	617		94	16	22	445		117	24	29	372			66	8	50	581		204	9	193	485		80	18	32	479			77	17	46	534		105	35	39	646		74	52	25	567			24
	36	6	17	617		115	22	26	444		116	19	31	371			73	8	128	574		175	16	66	484		88	13	15	478			71	15	39	534		118	29	37	646		56	58	26	567			12
	36	11	17	617		138	35	25	443		117	21	33	371			75	9	169	574		178	14	84	483		110	27	39	477			65	19	47	534		122	25	34	646		45	64	30	567			9
	36	11	18	617		117	46	25	442		125	26	30	371			86	6	127	574		234	13	122	482		111	22	46	476			63	18	43	534		110	29	35	646		50	56	22	567			13
	22	13	13	617		102	24	22	441		136	19	31	371			80	9	74	574		245	15	188	481		133	37	73	475			61	17	35	534		101	29	33	646		72	42	26	567			19
	25	8	17	617		87	13	19	440		134	9	31	371			81	13	49	574		217	23	46	480		144	37	22	474			64	14	40	534		94	29	31	646		83	45	23	567			18
	35	9	19	617		64	9	18	439		134	10	25	371			77	22	42	574		199	24	59	479		127	32	33	473			63	17	39	534		90	25	36	646		80	42	28	567			18
	37	9	18	617		52	11	16	438		139	16	28	371			83	16	110	574		190	22	55	478		102	24	47	472			69	18	46	534		85	32	36	646		72	45	30	567			28
	38	8	18	610		48	10	18	437		131	12	31	371			100	10	111	574		209	23	62	477		92	18	36	471			95	21	53	534		70	33	35	646		93	61	30	567			37
	39	8	19	610		52	13	20	436		104	10	34	371			119	14	117	574		245	25	224	476		81	18	60	470			72	18	50	534		67	46	38	646		96	63	33	567			28
	35	8	20	610		50	17	22	435		105	9	26	371			142	13	108	567		250	31	248	475		84	20	56	469			65	17	43	534		68	32	32	646		76	53	37	567			29
	36	9	15	610		39	18	20	434		113	17	25	371			139	8	110	567		235	53	238	474		79	17	50	468			97	28	47	534		67	24	28	626		94	63	41	567			27
	39	12	20	610		34	11	15	433		110	22	33	371			116	17	116	567		194	49	215	473		88	17	76	467			104	33	52	534		68	28	28	626		124	71	39	567			34
	46	10	13	610		37	15	24	430		102	17	35	371			82	14	73	567		122	29	102	472		107	11	86	466			105	24	52	534		61	30	22	626		130	63	36	567			28
	51	10	18	610		42	14	19	430		99	22	30	371			78	10	49	567		131	31	161	471		121	14	77	465			90	19	60	534		59	29	26	626		113	55	35	567			28
	62	14	17	610		43	11	17	430		111	16	28	371			87	15	45	556		129	17	37	470		127	19	72	464			75	20	57	534		71	21	31	626		94	66	27	567			33
	69	9	17	610		47	10	13	430		108	17	35	371			90	15	29	556		232	24	246	469		142	22	159	463			64	17	43	534		95	20	31	626		82	58	26	567			35
	69	11	13	610		45	10	16	430		89	19	34	371			77	10	58	556		254	45	254	468		116	19	71	462			58	18	45	534		116	17	38	626		82	47	27	567			47
	70	12	17	610		54	11	19	430		89	10	27	354			85	18	98	556		253	24	253	467		122	14	65	461			61	18	50	534		134	22	37	626		97	66	33	567			51
	82	9	13	610		84	17	25	430		84	10	27	353			78	13	83	556		234	11	248	466		135	20	144	460			59	15	43	534		127	26	36	626		94	52	33	567			42
	68	14	13	610		108	18	23	430		104	12	27	353			70	15	43	556		235	16	178	465		138	17	173	459			77	17	45	534		101	28	35	626		87	58	34	567			45
	59	16	19	610		136	12	25	430		114	12	26	353			73	17	70	556		213	13	171	464		112	27	104	458			86	18	45	534		88	33	35	626		84	58	34	567			56
	43	11	16	610		136	13	20	430		107	14	26	353			98	16	78	556		165	14	131	463		97	22	77	457			85	29	50	534		87	28	29	626		81	52	30	567			69
	28	7	16	610		115	11	19	430		99	16	28	353			114	18	64	556		133	12	20	462		96	18	76	456			99	28	52	534		74	29	26	626		86	40	31	560			59
	31	11	21	610		83	14	17	418		106	14	27	353			81	17	65	556		154	11	61	461		115	20	47	455			104	23	60	534		60	26	29	626		80	35	30	560			33
	30	9	19	609		58	12	18	417		104	9	30	353			69	24	71	556		116	10	62	460		147	25	107	454			85	14	49	534		58	36	28	626		57	45	30	560			22
	37	9	16	608		77	10	20	416		95	12	29	353			74	20	61	556		58	6	12	459		194	14	145	453			71	13	38	522		62	32	30	626		50	61	33	560			16
	47	11	13	607		87	13	21	415		111	13	28	353			71	14	54	556		127	8	39	458		183	10	139	452			55	14	37	522		62	25	37	626		66	71	34	560			20
	58	8	12	606		81	15	22	414		105	8	27	353			78	20	67	556		227	7	66	457		112	20	74	451			41	17	37	522		83	30	35	626		80	64	37	560			32
	59	11	16	605		70	13	21	413		95	9	28	353			102	20	67	556		220	13	56	456		102	20	122	450			40	13	37	512		84	37	38	626		88	86	34	560			24
	57	18	17	604		57	15	18	412		103	10	27	353			102	15	83	556		146	16	30	455		125	20	181	449			47	20	43	512		78	29	34	602		93	82	39	544			14
	62	10	15	603		65	14	22	411		105	8	29	353			90	11	89	556		83	7	27	454		129	27	179	448			64	27	48	512		89	28	35	602		104	82	47	544			17
	57	9	16	602		94	16	25	410		115	6	24	353			100	9	130	556		62	10	23	453		134	24	173	447			74	16	54	512		124	22	33	602		109	70	39	544			27
	60	9	19	601		86	12	26	409		116	9	23	346			89	9	99	546		72	10	24	452		158	39	128	446			82	18	51	512		121	28	31	602		97	61	35	544			46
	64	11	21	600		95	19	25	408		127	14	30	346			83	9	59	546		127	10	69	451		183	54	113	445			64	21	40	512		97	30	34	602		98	42	33	544			42
	76	11	17	599		99	18	25	407		131	14	32	346			97	8	45	546		135	14	194	450		200	55	150	444			53	14	41	512		58	22	27	602		88	52	32	544			52
	76	12	17	598		100	22	22	406		118	16	27	346			94	13	25	546		100	10	104	449		144	17	142	443			73	32	47	512		66	21	33	602		101	56	36	544			60
	72	17	17	597		121	24	26	405		96	10	32	346			76	11	28	546		114	15	157	448		157	20	126	442			84	29	50	512		81	20	33	602		126	73	39	544			49
	60	13	19	596		117	16	25	404		78	9	28	346			58	11	31	546		98	18	90	447		197	18	129	441			80	17	52	512		64	21	22	602		142	84	39	544			61
	45	18	19	595		112	15	18	403		80	9	27	346			53	15	39	546		53	9	51	447		196	17	124	440			77	18	47	512		47	19	23	602		130	93	43	544			62
	32	25	15	594		124	10	22	402		86	10	24	346			69	13	43	537		35	10	8	447		179	14	87	439			60	19	43	512		40	16	26	602		130	70	38	544			55
	25	21	18	593		144	15	25	401		77	12	25	346			86	11	65	537		51	11	27	447		149	13	82	438			81	23	50	512		46	22	24	602		128	42	37	544			40
	27	19	18	592		136	11	27	400		76	9	26	346			81	14	36	537		67	22	18	447		107	19	41	437			70	21	51	512		47	16	24	602		119	52	32	544			29
	26	18	17	591		119	9	21	399		83	14	29	346			80	10	41	537		104	14	26	447		117	22	54	436			70	18	43	512		53	17	22	602		90	63	30	544			26
	34	22	16	590		104	12	20	399		92	17	31	346			61	15	47	537		144	10	41	447		111	22	32	435			80	13	37	512		55	16	25	602		105	49	29	544			22
	37	21	17	589		82	10	22	399		84	9	27	346			46	15	57	537		191	12	155	447		125	22	36	434			76	19	47	512		46	11	17	602		118	39	29	544			26
	30	21	21	588		69	14	20	399		56	14	31	346			60	14	55	537		188	11	202	447		128	19	55	433			78	30	43	512		40	15	19	602		107	52	28	544			28
	29	9	14	587		59	10	21	399		44	13	29	346			71	8	93	537		150	9	231	447		141	17	21	432			74	23	48	512		49	14	23	602		106	78	31	544			24
	36	16	14	586		51	12	17	399		35	13	27	346			87	11	98	529		122	10	96	447		164	20	39	431			80	19	43	512		60	13	25	602		103	66	35	544			20
	50	11	16	585		37	14	15	399		35	9	23	337			92	9	40	529		142	11	74	447		157	22	34	430			76	20	45	512		74	21	28	602		104	58	34	544			24
	70	9	18	584		41	14	16	399		40	12	25	337			114	9	96	529		142	17	197	435		131	35	59	429			81	21	46	512		63	20	26	602		81	76	37	544			38
	76	18	17	583		52	14	21	399		58	16	30	337			114	12	89	529		79	13	37	434		129	19	50	428			79	22	43	512		61	21	26	602		72	71	36	544			52
	82	11	20	582		69	14	24	399		65	14	31	332			96	10	133	529		102	10	27	433		103	20	35	427			97	19	40	512		45	19	28	602		67	82	36	544			59
	85	9	13	581		31	25	18	376		70	12	29	332			86	6	49	529		116	10	27	432		112	17	32	426			75	18	40	499		49	19	30	602		81	78	33	544			53
	84	14	17	580		41	13	22	376		68	12	29	332			72	10	62	529		96	8	14	431		125	24	63	425			76	26	39	499		62	20	31	602		134	66	39	544			44
	78	15	14	579		79	11	26	376		58	12	29	332			98	16	50	529		53	8	9	430		133	19	86	424			79	18	42	499		72	25	30	602		157	47	44	536			43
	62	11	17	578		119	13	26	376		53	10	23	332			107	19	33	521		62	11	19	429		140	24	83	423			82	18	46	499		88	28	33	602		156	45	44	536			52
	57	9	16	577		63	11	22	650		61	14	23	332			98	15	37	521		127	15	66	429		102	27	74	422			73	15	41	499		100	30	30	602		170	58	45	536			64
	75	28	16	576		76	16	19	642		76	12	31	332			107	9	36	521		161	14	205	429		87	24	70	421			87	17	44	499		101	24	31	602		134	47	35	536			58
	76	82	19	575		89	13	21	642		72	8	31	332			120	14	32	521		146	14	200	429		137	20	125	420			76	17	43	499		89	20	33	602		132	46	32	536			64
	72	99	21	574		92	15	21	642		63	9	30	328			117	13	28	521		118	13	209	429		121	20	152	419			72	21	42	499		67	21	31	602		131	40	37	536			66
	65	39	21	573		101	19	27	642		57	13	25	323			113	17	32	521		131	13	229	429		88	16	71	418			77	24	43	491		66	19	26	602		124	46	37	536			57
	49	21	17	572		99	28	33	642		78	16	27	323			97	21	50	521		171	17	247	429		86	20	51	417			74	24	42	491		70	21	27	602		149	61	39	536			49
	44	12	18	571		92	25	29	642		67	8	29	316			79	12	39	521		163	16	104	429		81	24	41	416			69	19	44	491		53	17	26	592		164	60	35	536			48
	57	10	15	570		96	28	26	642		64	6	29	316			93	13	41	521		148	15	41	429		104	19	38	415			73	21	43	491		35	15	20	592		150	42	30	536			65
	73	11	15	569		78	22	23	642		62	6	29	316			112	15	53	521		200	10	67	429		128	18	39	414			77	20	39	491		31	14	19	592		124	35	31	536			83
	79	10	18	568		61	17	22	642		62	13	32	316			103	17	47	521		197	10	120	429		102	14	77	413			63	25	42	491		41	10	24	584		115	58	34	536			86
	73	7	12	567		41	19	22	642		81	14	39	316			113	21	70	521		131	20	154	429		87	17	64	412			73	18	42	491		57	10	19	584		116	63	34	536			75
	51	8	17	566		38	11	13	642		79	13	35	316			115	14	61	521		161	16	195	416		77	16	88	411			89	18	44	491		53	10	18	584		106	63	33	536			59
	50	9	15	565		31	11	15	642		80	16	33	316			100	7	30	521		127	16	198	415		72	19	54	410			88	19	43	491		61	8	21	584		112	64	37	536			61
	65	21	16	564		29	10	15	642		96	17	35	316			140	8	38	521		88	10	31	414		72	25	44	409			81	17	42	491		66	10	22	584		122	86	35	536			69
	72	28	17	563		24	16	15	642		40	16	31	453			160	7	36	520		56	8	12	413		78	38	58	408			96	18	41	491		61	13	24	584		123	64	36	536			69
	82	26	14	562		36	14	22	642		33	16	30	453			146	10	44	519		92	16	31	412		119	73	107	407			79	15	40	491		33	15	25	781		114	71	34	536			58
	76	38	20	561		65	11	16	642		40	17	33	453			95	8	62	518		90	14	34	411		121	78	159	406			83	20	47	491		35	14	19	752		119	42	29	536			52
	76	26	17	560		81	11	19	642		63	24	36	449			83	8	101	517		76	21	8	410		113	55	121	405			87	24	48	491		47	13	20	752		127	61	37	536			52
	60	11	17	559		60	15	21	642		97	21	35	449			99	9	82	516		71	34	5	409		122	32	107	404			88	25	45	491		57	11	25	752		131	80	30	536			39
	46	10	19	558		64	13	22	642		101	30	39	449			96	14	146	515		102	21	29	408		109	30	99	403			90	19	42	491		67	14	29	752		123	50	35	536			26
	39	9	18	557		83	13	21	642		86	21	37	446			105	12	182	514		221	34	161	407		129	20	120	402			77	19	38	491		69	11	23	752		153	64	34	536			25
	38	9	15	556		91	12	22	642		71	16	30	446			106	11	187	513		248	45	244	406		173	24	165	401			83	27	43	491		59	14	27	752		151	70	36	536			28
	36	6	17	555		90	14	17	628		69	12	28	446			79	12	209	512		230	40	233	405		169	27	203	400			78	23	48	491		36	17	19	752		134	53	34	536			33
	40	5	18	555		91	13	24	628		81	12	29	446			74	15	187	511		190	27	170	404		128	36	154	399			90	19	46	491		30	17	23	752		103	49	30	536			36
	53	6	12	555		79	13	21	628		104	16	33	446			73	8	194	510		221	16	242	403		127	74	131	398			71	20	46	491		33	19	19	752		105	45	29	536			38
	53	9	20	555		84	13	21	628		111	14	36	439			50	13	134	509		239	23	249	402		126	45	120	397			73	17	49	480		44	21	21	752		115	50	33	529			53
	58	11	19	555		99	10	23	628		103	10	29	434			46	14	116	508		236	23	221	401		121	31	75	396			81	16	48	480		56	21	27	752		128	49	30	514			58
	57	10	15	555		103	11	20	628		77	13	30	434			68	11	123	507		242	27	221	400		116	20	51	395			65	15	42	480		46	15	28	752		116	45	27	514			52
	48	17	17	555		90	32	23	628		78	16	29	434			111	8	84	506		226	35	118	399		110	14	49	394			70	17	45	480		36	25	23	752		106	49	26	514			69
	53	33	20	555		93	14	27	628		84	14	31	434			133	6	61	505		138	12	29	398		135	24	47	393			81	29	51	480		31	25	26	752		113	46	28	514			75
	73	48	25	555		99	9	18	628		98	21	31	434			113	6	50	504		84	31	64	397		173	19	91	392			97	26	49	480		45	17	22	752		165	47	35	514			53
	67	28	21	555		116	14	22	628		104	16	38	434			88	9	26	503		118	16	178	396		160	14	161	391			83	24	52	480		62	17	27	752		179	60	39	514			37
	66	13	15	555		96	15	25	628		100	16	33	429			82	11	54	502		144	18	118	395		132	13	220	390			79	21	50	480		74	17	30	752		171	73	43	514			29
	54	11	17	555		102	16	23	628		111	16	33	429			79	8	60	501		207	27	175	394		119	13	151	389			74	18	39	454		69	20	29	752		126	95	40	514			28
	53	11	17	555		100	21	23	628		118	16	29	429			56	5	50	500		233	29	248	393		113	24	162	388			74	18	40	454		70	24	28	752		109	99	41	514			26
	45	10	16	555		129	19	22	628		108	16	33	429			51	4	23	499		212	19	239	392		144	24	219	387			82	18	41	454		61	35	36	752		126	73	32	514			30
	42	13	13	555		132	15	27	628		98	17	34	429			54	6	18	498		182	42	228	391		205	16	124	386			100	19	48	454		53	35	37	752		161	52	29	514			36
	33	11	12	555		120	12	27	628		94	19	28	429			73	6	70	497		116	16	114	390		209	30	124	385			99	24	45	454		53	28	32	752		144	46	29	514			51
	28	8	19	555		138	18	25	621		82	14	25	429			99	6	73	496		114	16	125	389		165	24	196	384			105	24	48	454		66	25	28	752		132	47	34	514			64
	20	8	16	555		150	12	25	621		81	16	28	429			123	8	86	495		94	34	28	388		126	24	108	383			109	27	49	454		63	33	29	752		157	50	39	514			49
	15	7	16	555		141	15	24	621		89	17	31	429			112	9	124	494		74	15	21	387		160	16	159	382			105	25	45	454		59	32	35	752		143	50	34	514			23
	19	16	16	555		155	14	26	621		91	16	27	421			68	12	120	493		83	34	24	386		206	16	225	381			99	28	53	454		66	28	37	752		131	55	32	514			26
	29	11	16	555		184	17	26	621		104	17	31	421			70	12	131	492		72	25	42	385		185	20	233	380			94	18	45	454		89	21	38	752		149	64	38	514			43
	46	11	19	540		187	28	28	621		115	21	29	421			101	13	82	491		69	28	52	384		120	16	193	379			100	21	49	454		102	28	38	752		167	68	40	514			66
	54	8	20	540		157	14	29	621		113	14	35	421			130	12	82	490		118	23	161	383		82	14	123	378			97	24	47	454		100	33	36	752		160	60	39	514			77
	55	13	15	540		149	27	25	621		106	16	33	421			128	9	110	489		142	21	104	382		66	18	61	377			99	24	50	454		88	30	36	752		155	56	37	514			80
	47	6	20	540		136	24	23	621		97	16	28	421			110	5	58	488		110	23	90	381		74	13	109	376			93	21	49	454		76	48	32	748		160	60	38	514			85
	46	22	18	540		117	22	25	621		87	16	27	421			130	6	83	487		84	29	51	380		87	27	199	375			96	15	49	450		69	46	38	748		187	55	43	514			64
	48	11	15	540		113	19	22	621		85	16	29	421			134	4	116	486		86	16	26	379		116	24	92	374			64	21	44	450		87	43	39	748		212	61	46	514			49
	39	9	13	540		98	16	20	621		90	14	33	421			100	9	152	485		127	25	182	378		126	20	112	373			54	20	42	450		97	36	36	745		180	52	39	514			39
	30	5	14	540		89	24	22	621		93	13	30	421			114	12	189	484		88	17	127	377		128	27	108	373			52	20	40	450		77	36	37	745		140	58	35	514			54
	31	9	18	540		96	27	23	611		100	21	30	418			156	7	178	483		118	21	197	376		118	24	171	373			58	17	39	450		58	46	33	745		98	60	30	514			64
	41	13	14	540		117	34	29	611		82	19	27	418			120	9	208	482		209	17	251	375		89	24	118	373			77	22	43	450		50	39	30	745		106	55	27	514			50
	52	12	19	540		131	46	26	611		74	17	25	418			84	15	161	481		193	25	253	374		60	14	42	373			73	18	44	450		54	36	29	745		130	53	31	514			56
	57	11	17	534		114	38	25	611		84	13	27	415			78	12	63	480		135	35	228	373		50	18	42	373			51	18	42	450		67	30	34	745		147	50	38	514			67
	59	10	19	534		125	29	27	611		92	16	27	415			96	8	69	479		193	28	234	372		61	13	37	373			35	23	44	450		81	46	39	745		161	43	42	514			59
	54	11	17	534		122	16	24	611		89	16	31	415			82	12	75	478		175	18	138	371		75	11	29	373			24	19	41	450		62	46	41	745		152	60	33	514			58
	53	8	20	534		97	15	20	611		111	21	33	415			85	6	83	477		166	24	102	370		80	14	46	373			38	21	43	450		65	35	36	745		138	75	36	514			58
	44	13	16	534		103	21	21	611		112	21	30	415			89	6	44	476		152	29	88	369		95	13	61	373			58	21	47	450		80	33	37	745		123	58	33	514			49
	55	9	23	534		77	16	17	611		108	17	27	409			145	9	80	475		125	28	49	368		106	9	60	373			85	25	43	450		87	30	41	745		96	64	29	514			49
	61	9	19	534		71	13	18	611		99	16	30	409			181	12	86	474		140	16	127	367		96	9	45	362			79	23	44	450		88	29	37	745		107	75	28	514			61
	67	12	15	534		82	16	18	611		78	16	27	409			153	18	73	473		71	20	86	366		79	6	20	361			66	27	45	450		89	33	35	745		142	80	38	514			53
	58	9	19	534		80	14	20	611		84	16	30	409			128	19	62	472		59	33	26	365		85	5	25	360			68	25	45	450		88	35	35	745		156	68	42	514			44
	67	9	16	534		92	17	20	611		101	19	34	409			99	12	54	471		67	51	29	364		92	7	49	359			62	24	48	450		85	46	43	745		184	63	42	514			44
	49	13	17	534		105	22	25	610		97	17	35	409			99	12	43	470		64	25	28	363		74	7	87	358			50	20	55	450		93	46	36	745		180	61	39	514			49
	42	17	15	534		122	16	22	609		88	19	32	409			96	20	48	469		62	20	33	362		46	8	55	358			47	18	45	450		85	36	32	745		122	50	29	514			49
	44	9	16	530		123	17	23	608		95	14	25	409			97	15	63	468		46	12	20	361		44	11	117	358			37	14	42	450		85	37	38	745		103	56	32	514			42
	41	8	18	525		108	15	24	595		109	8	25	409			94	9	111	467		39	18	18	360		50	17	68	358			35	16	46	450		84	36	39	745		109	58	36	514			37
	50	5	17	525		100	19	26	595		120	13	29	409			94	13	133	466		112	25	27	592		80	16	87	358			38	17	40	450		105	30	33	745		109	63	34	514			26
	57	6	15	525		151	15	25	595		119	17	34	409			93	8	43	465		62	21	14	592		106	16	48	563			37	18	38	450		104	25	24	745		93	56	30	514			23
	52	16	15	525		167	21	30	595		120	12	26	409			91	9	40	464		72	19	20	592		92	13	32	563			49	19	39	450		84	26	26	745		75	55	28	513			30
	47	6	17	525		183	27	29	595		117	13	27	409			109	17	43	463		129	27	37	588		73	19	56	557			60	17	46	450		78	37	32	745		110	46	30	512			29
	42	7	12	525		178	16	27	595		116	19	27	409			120	21	37	462		161	33	29	588		79	14	49	557			64	15	46	450		82	37	37	745		149	60	38	511			29
	54	8	14	525		148	12	25	588		100	16	27	409			141	30	63	461		140	26	30	588		79	11	25	557			65	20	42	450		78	26	37	745		152	50	36	510			35
	46	14	16	525		140	17	28	588		84	14	26	409			144	24	57	460		104	34	15	588		66	7	14	557			70	18	46	450		75	26	34	745		153	53	34	509			52
	50	6	15	525		159	19	27	588		96	24	28	409			141	20	84	459		72	34	15	588		50	11	18	557			61	17	40	450		78	35	34	745		130	66	32	508			63
	67	10	17	521		184	16	26	588		113	16	31	409			128	12	61	458		58	39	22	588		39	16	10	557			66	21	40	450		76	36	26	728		106	66	30	507			90
	61	6	17	521		161	14	24	588		104	17	31	409			112	9	46	457		74	45	66	588		42	22	18	557			65	19	46	450		64	36	29	728		114	68	34	506			70
	65	6	18	521		171	22	21	588		90	19	31	409			93	9	36	456		96	62	165	588		56	18	38	557			49	20	43	450		52	37	33	728		105	68	34	505			46
	48	6	18	521		148	18	27	588		91	21	29	409			97	12	42	455		154	41	181	588		68	17	36	557			47	17	37	450		61	32	38	728		93	68	32	504			34
	37	18	17	516		129	24	25	588		89	13	26	409			105	17	18	454		185	53	182	588		54	22	20	557			60	20	44	450		84	29	33	728		144	56	34	503			33
	42	8	18	516		143	25	27	588		91	14	27	409			118	15	44	453		202	42	106	588		33	19	11	557			76	20	37	450		102	32	35	728		151	58	35	502			32
	55	7	12	516		185	22	28	588		93	14	27	409			146	9	36	452		194	39	84	588		30	9	9	550			66	15	42	450		117	32	36	728		153	78	43	501			34
	75	16	17	516		196	25	25	574		100	12	25	409			129	10	36	452		146	48	42	588		36	18	11	550			54	18	37	450		115	39	36	728		132	78	40	500			26
	76	17	14	516		148	22	23	574		108	10	29	409			124	12	61	452		146	40	74	588		53	20	16	547			47	23	41	450		79	48	34	728		112	97	35	499			19
	76	13	15	516		108	11	19	574		110	12	32	408			130	9	114	452		168	49	84	588		78	24	19	547			58	18	35	450		59	36	31	728		115	89	36	498			19
	60	9	18	516		84	13	17	574		121	16	32	407			142	12	97	452		195	71	44	575		80	20	26	547			73	13	37	450		57	37	25	728		123	87	37	497			26
	49	11	14	516		103	11	18	574		127	13	28	406			141	12	39	452		190	46	52	575		78	19	34	539			63	19	40	450		59	36	28	728		119	64	38	496			43
	35	7	12	516		92	12	18	574		134	14	33	405			124	15	62	452		181	49	64	575		102	11	57	539			54	17	45	449		63	39	33	728		122	64	37	495			63
	16	5	17	509		96	13	21	574		134	12	29	404			109	15	58	452		199	84	133	575		134	11	60	539			67	20	45	448		61	48	35	728		134	50	40	494			72
	14	5	17	509		150	19	30	574		125	12	29	403			106	17	51	452		198	154	120	575		132	13	47	539			52	15	41	447		60	33	33	728		137	61	40	493			61
	18	5	14	509		166	18	27	574		117	16	34	402			102	17	56	452		226	66	84	575		97	16	30	539			27	15	41	446		78	30	36	728		138	53	39	492			40
	29	9	16	509		162	40	29	574		100	14	29	401			104	10	72	452		215	56	67	575		66	11	19	539			17	15	38	445		106	40	39	728		127	53	39	491			37
	40	13	17	509		134	38	25	574		101	16	29	400			111	9	90	452		199	23	69	575		81	13	21	539			17	14	35	444		122	30	39	728		110	52	32	490			37
	46	9	17	672		119	21	22	574		92	14	29	399			106	10	68	452		179	29	39	575		87	13	36	539			19	19	36	443		119	30	35	728		110	76	35	489			46
	40	10	21	672		98	17	24	574		104	13	27	398			90	8	43	440		188	26	37	575		96	11	29	539			33	15	34	614		109	33	30	728		135	71	39	488			49
	37	9	14	672		105	24	23	574		116	16	28	397			99	15	96	440		209	23	45	575		73	13	15	539			28	13	34	601		90	35	27	728		159	63	40	487			40
	27	6	15	672		128	24	25	574		123	10	29	396			118	18	66	440		207	35	69	575		61	13	21	539			29	15	41	601		78	37	30	728		154	73	46	486			40
	28	7	14	672		131	24	21	574		123	12	26	395			95	15	44	440		211	39	135	575		72	11	24	539			42	15	47	601		68	40	35	728		121	61	36	485			30
	39	8	17	663		149	19	23	559		133	14	27	394			88	18	75	440		191	20	48	569		96	13	43	539			68	16	45	601		76	26	34	728		102	61	30	484			22
	41	6	19	663		169	14	26	559		146	16	32	393			74	18	59	440		182	19	52	569		120	17	72	539			89	20	50	601		103	29	38	728		115	70	34	483			21
	39	7	12	663		176	34	28	559		138	17	27	392			68	26	68	440		206	45	135	569		157	18	63	539			89	19	46	601		131	29	34	728		124	75	39	482			19
	39	6	16	663		174	19	27	559		120	14	27	391			64	27	56	440		217	34	92	569		149	17	40	539			61	20	41	601		116	35	37	728		126	73	39	481			24
	35	5	22	663		186	32	27	559		103	16	31	390			52	25	80	440		181	20	59	569		111	10	32	539			50	21	51	601		99	35	32	728		137	76	42	480			39
	45	6	17	663		175	24	26	559		100	14	33	389			62	13	171	440		185	58	116	555		98	13	21	531			57	24	50	601		92	39	37	728		118	87	38	479			56
	49	9	17	663		134	11	24	559		103	13	29	388			126	9	201	440		220	104	110	551		122	27	25	528			78	18	51	601		91	40	34	728		109	56	32	478			62
	48	9	21	660		130	9	23	559		112	16	27	387			156	6	201	426		198	140	42	551		121	27	37	528			75	18	50	601		77	25	29	728		99	71	38	477			52
	40	5	14	660		139	13	26	559		98	16	25	386			154	6	182	426		170	49	22	551		103	22	43	528			44	20	50	601		88	35	34	728		116	76	37	476			48
	37	6	15	660		172	15	30	559		106	17	29	385			120	6	59	426		125	100	35	551		85	18	34	528			53	17	49	601		113	40	43	728		106	111	43	475			39
	36	6	15	657		193	14	28	559		108	26	32	384			86	7	30	426		199	26	90	551		100	10	21	528			46	14	48	601		113	36	34	728		98	84	41	474			29
	31	8	18	657		180	18	28	559		90	22	27	383			64	5	25	426		229	23	59	551		144	10	33	528			52	26	49	601		85	28	31	728		113	82	45	473			23
	21	6	12	657		153	15	23	559		82	13	27	382			67	11	29	426		219	27	25	551		140	18	43	528			59	20	55	601		73	32	33	708		117	70	41	472			19
	24	4	19	657		124	24	24	559		86	12	29	381			93	12	44	426		173	33	25	551		161	22	40	528			55	18	55	601		84	24	36	690		97	55	36	471			15
	30	5	18	657		133	34	23	559		108	14	30	380			83	12	39	426		211	49	44	551		168	22	57	521			41	20	51	601		90	21	34	690		109	64	34	470			15
	28	8	19	657		118	24	27	559		124	13	27	379			63	9	60	426		221	29	36	551		129	20	49	521			41	11	44	601		95	29	32	690		142	84	40	469			6
	35	7	18	657		119	17	23	559		113	14	29	378			63	9	68	426		209	28	39	551		109	22	28	521			38	12	41	601		106	32	27	690		155	84	45	468			4
	44	6	16	657		132	24	23	558		107	13	23	377			79	12	73	426		173	33	150	551		119	22	41	521			39	15	46	601		127	33	34	690		146	70	48	467			15
	41	5	15	657		132	14	23	557		107	12	29	376			69	9	104	426		150	30	129	538		104	17	21	521			46	15	45	601		113	40	34	690		155	76	50	466			28
	35	5	15	657		139	10	23	556		102	12	25	375			64	13	120	426		159	19	129	538		112	20	28	521			29	13	45	601		82	37	30	690		138	87	51	465			22
	42	6	21	650		129	9	20	544		115	14	29	374			61	15	118	413		110	21	35	538		104	14	26	521			20	13	37	587		80	29	33	690		118	76	43	464			24
	45	4	17	650		149	17	28	544		127	19	34	373			62	9	92	412		67	16	21	529		74	8	23	521			24	13	41	587		83	35	33	690		110	56	40	463			31
	46	8	16	650		171	21	30	544		122	21	29	372			51	9	27	412		86	14	20	529		74	11	18	517			22	12	35	587		91	35	36	690		91	68	41	462			47
	55	7	19	644		154	16	25	544		112	16	30	371			40	10	18	412		98	14	15	529		76	14	39	517			38	10	40	587		87	33	31	690		81	89	43	461			52
	52	8	15	644		126	18	23	544		100	16	32	371			55	13	46	412		152	15	16	529		66	17	21	517			40	11	33	587		91	33	33	690		81	101	32	460			43
	58	21	16	644		109	14	22	544		110	16	28	371			66	19	69	412		199	20	28	529		49	14	24	517			35	11	33	587		99	37	32	690		102	99	43	459			34
	51	9	20	644		125	16	27	544		108	9	25	371			55	21	75	412		203	30	26	529		40	13	17	517			43	14	39	587		102	35	38	690		104	87	47	458			25
	48	8	16	644		155	18	28	544		118	8	27	371			48	14	92	412		190	24	30	529		46	18	19	513			54	17	41	587		113	40	35	690		99	82	41	457			17
	51	9	16	644		150	22	26	544		127	8	26	371			40	10	29	412		191	18	17	529		56	19	18	513			50	15	45	587		102	22	36	690		100	120	41	456			18
	47	9	17	644		169	19	29	544		131	10	30	371			59	5	92	589		195	21	33	529		87	35	34	513			53	13	42	587		106	26	34	690		100	95	41	455			29
	43	6	16	644		163	29	26	544		111	9	27	371			39	11	37	589		224	23	58	525		117	33	48	513			49	12	47	587		112	29	33	690		91	91	48	454			35
	42	8	16	644		186	19	26	544		107	9	31	371			49	24	40	589		204	29	108	525		122	27	51	513			44	14	41	580		96	26	27	690		76	80	47	453			35
	40	16	20	644		155	11	22	543		121	16	31	371			54	22	37	589		227	24	228	525		121	27	44	513			51	13	41	580		80	30	28	690		57	84	32	452			26
	36	9	18	644		110	11	18	542		129	14	29	371			67	14	59	581		225	39	243	525		106	19	35	513			61	11	40	580		80	30	29	690		38	46	26	451			28
	39	6	15	644		95	19	20	541		114	22	32	371			69	15	44	581		198	16	229	525		95	11	28	513			79	16	43	580		103	29	31	690		23	14	18	450			34
	42	9	16	644		93	28	22	540		115	19	31	371			61	13	29	581		157	17	138	525		97	10	28	504			104	13	43	580		114	35	35	690		17	3	14	449			46
	45	9	18	644		96	24	21	539		116	19	31	371			54	16	34	581		205	25	72	519		111	16	29	504			87	15	38	580		108	36	37	690		15	15	12	598			46
	50	11	18	644		97	18	21	538		117	12	29	371			45	10	59	581		232	22	77	519		120	27	35	504			71	15	36	580		107	33	35	690		15	23	23	595			23
	47	9	17	644		104	16	22	537		110	14	29	371			58	12	90	581		202	20	64	519		125	27	26	504			52	14	44	580		111	29	37	690		18	29	25	595			13
	41	13	17	644		121	15	22	536		94	17	30	371			77	8	92	581		138	22	26	519		120	20	27	504			43	18	40	580		114	35	29	690		21	35	34	584			13
	34	6	15	644		134	24	23	535		88	13	29	354			73	6	50	581		118	12	66	519		124	13	24	504			37	16	40	580		115	39	32	690		21	36	27	584			19
	37	12	18	635		144	22	28	534		85	10	27	353			66	12	49	581		206	18	118	515		133	19	25	504			33	15	41	580		99	43	38	681		21	40	26	584			41
	38	9	21	635		155	18	23	533		100	13	26	353			78	12	46	581		216	13	53	515		140	14	24	504			48	19	42	580		90	42	30	681		23	47	27	584			51
	45	9	22	635		142	19	24	532		102	14	29	353			91	15	47	581		221	17	62	515		134	16	21	504			47	22	43	580		87	37	35	681		22	66	32	584			46
	56	6	18	635		137	12	25	531		91	13	23	353			92	12	38	581		161	21	19	515		120	27	23	504			60	18	52	580		105	39	40	681		25	61	31	584			51
	51	6	16	635		107	25	23	530		93	13	23	353			94	22	59	581		138	20	33	515		108	27	25	504			58	15	45	580		102	32	39	681		33	71	28	567			53
	44	8	14	635		130	35	28	529		112	10	26	353			96	14	62	581		204	17	110	515		103	27	28	504			37	15	48	572		101	21	31	681		38	70	30	567			44
	48	9	17	635		169	46	30	528		110	7	27	353			93	9	68	581		188	21	77	515		112	19	28	504			31	13	48	572		93	19	29	681		45	60	34	567			54
	47	6	21	635		185	38	31	527		96	8	29	353			94	12	148	574		152	25	59	515		85	22	28	504			35	17	46	572		80	21	25	681		63	52	34	567			77
	45	6	15	635		164	22	24	526		100	10	27	353			111	11	168	574		122	29	108	515		98	27	30	504			57	18	39	572		80	26	24	681		73	50	34	567			76
	49	7	18	635		134	19	21	525		108	8	25	353			125	12	179	574		135	22	166	510		130	35	36	504			62	18	38	572		55	42	27	671		69	47	30	567			76
	60	8	13	626		156	16	22	524		100	8	31	353			116	9	94	574		198	23	173	510		148	57	44	504			71	19	47	572		53	39	36	671		63	53	30	567			55
	76	13	16	626		137	18	22	523		97	10	27	353			84	9	36	574		238	28	207	510		106	30	38	504			78	28	46	572		67	22	31	671		72	56	27	567			52
	80	10	16	626		123	13	17	522		105	9	27	353			82	13	48	574		241	13	203	510		81	19	18	503			84	24	50	572		73	22	26	671		69	47	30	567			49
	79	9	20	626		122	14	18	521		121	10	30	353			75	17	94	574		226	25	88	510		70	20	20	502			66	20	47	572		74	24	22	671		72	46	32	567			42
	73	6	21	626		109	19	18	520		116	10	31	346			88	9	139	574		194	19	98	510		83	22	71	501			47	19	45	572		68	22	23	671		82	46	31	567			31
	52	10	23	626		111	34	20	519		114	14	33	346			105	9	147	574		170	22	36	510		105	25	46	500			44	16	48	572		66	25	30	671		82	52	32	567			16
	40	10	17	626		124	27	25	518		115	17	35	346			126	11	159	567		165	26	40	510		115	14	37	499			47	19	50	572		93	25	34	671		83	49	31	567			16
	34	8	17	626		124	12	24	517		104	13	34	346			124	9	158	567		217	34	142	510		179	10	56	498			48	14	45	572		109	29	33	671		77	49	28	567			21
	29	9	14	626		124	12	20	516		83	10	27	346			94	13	149	567		215	27	170	501		164	11	63	497			55	13	36	572		95	28	36	671		70	40	30	567			22
	30	6	17	617		106	14	21	515		69	16	27	346			69	12	57	567		198	25	92	501		127	11	55	496			62	15	38	563		91	28	28	671		65	56	30	567			20
	46	16	21	617		144	11	24	514		73	16	31	346			73	15	45	567		190	26	42	501		119	9	39	495			59	15	41	563		104	24	29	671		56	49	30	567			26
	52	11	18	617		159	11	27	513		75	10	25	346			93	21	59	567		218	25	36	501		102	10	20	494			73	20	42	563		105	29	31	671		49	34	29	567			25
	51	9	16	617		175	15	27	512		73	13	24	346			90	17	50	556		245	30	66	501		93	8	19	493			76	21	45	563		109	28	30	671		56	29	22	567			24
	43	6	17	617		194	13	25	511		66	9	27	346			75	15	58	556		253	22	77	501		103	10	34	492			70	13	39	563		94	32	30	671		71	34	24	567			31
	40	8	15	617		153	16	24	510		84	8	29	346			77	12	73	556		244	34	84	501		103	8	44	491			74	16	40	563		89	33	30	671		81	38	26	567			47
	37	10	13	617		141	19	26	509		102	12	29	346			97	17	77	556		244	55	84	501		113	8	36	490			68	17	43	563		90	30	34	671		73	40	26	567			50
	34	6	17	617		140	18	21	508		98	12	31	346			112	19	57	556		248	49	238	501		146	14	65	489			82	16	42	563		110	36	34	671		81	46	28	567			42
	34	6	17	617		146	17	27	507		75	12	30	346			94	20	37	556		245	33	150	501		179	16	95	488			103	21	46	563		137	43	44	671		102	52	34	567			39
	48	6	13	617		143	13	24	506		54	13	25	346			85	15	40	556		239	58	56	501		166	24	90	487			96	17	45	563		137	32	34	671		109	55	34	567			35
	56	11	21	617		132	8	20	505		40	10	23	337			92	17	63	556		242	61	102	501		90	11	34	486			88	17	42	563		107	25	34	671		80	68	33	567			36
	47	17	14	617		114	16	20	504		41	6	20	337			71	26	42	556		241	69	34	501		82	16	28	485			82	14	47	534		96	30	34	671		101	63	40	567			41
	39	11	17	617		133	14	23	503		53	8	27	337			57	39	52	556		236	69	39	494		112	25	26	484			67	14	42	534		96	32	29	671		116	82	34	567			22
	41	11	16	617		147	15	26	502		67	12	31	332			82	23	50	556		235	122	77	494		135	29	46	483			64	17	49	534		104	36	40	671		123	71	36	567			17
	40	9	15	617		156	12	32	501		71	13	29	332			87	16	45	556		224	86	72	494		136	35	35	482			71	17	50	534		105	28	35	671		132	56	33	567			14
	41	13	17	617		168	8	23	500		66	12	29	332			102	20	34	556		185	53	42	494		120	30	41	481			54	15	48	534		90	28	32	671		102	49	28	567			12
	44	8	15	610		152	10	22	499		71	13	31	332			117	19	47	556		206	34	59	494		91	20	30	480			43	14	42	534		70	29	31	671		83	45	27	567			12
	47	5	15	610		134	10	21	498		71	10	29	332			130	25	75	556		240	58	239	494		72	20	26	479			44	14	32	534		71	32	35	671		76	43	26	567			13
	47	9	14	610		125	10	19	497		77	8	29	332			114	20	81	556		232	33	187	494		75	18	18	478			73	18	39	534		82	29	39	653		80	53	28	567			25
	52	13	18	610		150	13	25	496		74	9	24	332			98	15	50	556		236	19	212	494		110	25	28	477			85	24	48	534		89	25	32	653		85	52	30	567			31
	50	13	14	610		142	14	22	495		65	13	27	332			98	16	54	546		235	16	154	494		132	18	47	476			87	18	48	534		86	30	30	653		86	52	31	567			27
	59	9	14	610		153	11	28	494		67	10	29	332			99	12	38	546		239	17	125	494		143	24	45	475			71	15	48	534		89	33	35	653		98	50	33	567			22
	59	10	17	610		181	15	32	493		64	7	25	328			103	15	40	546		232	24	72	494		152	29	38	474			94	22	48	534		97	36	39	653		91	60	32	567			21
	64	6	21	610		193	22	27	492		47	8	25	323			105	15	34	546		217	21	104	494		140	24	28	473			109	28	49	534		103	26	36	653		85	52	30	560			11
	67	8	16	610		168	17	28	491		46	12	25	323			88	13	32	546		226	14	116	494		92	17	35	472			109	25	49	534		90	33	33	653		96	56	32	560			5
	73	13	14	610		144	15	24	490		51	8	23	316			85	12	32	546		229	28	198	493		73	19	24	471			114	15	47	534		80	33	32	653		85	60	34	560			4
	77	8	15	610		144	14	24	489		53	9	26	316			91	14	59	546		225	33	202	492		89	16	25	470			108	21	53	534		74	37	35	653		64	70	31	560			11
	65	11	17	610		132	14	23	488		58	6	23	316			91	16	101	537		195	59	98	491		102	14	39	469			103	22	45	534		68	33	32	653		79	53	32	560			21
	51	31	18	610		108	11	18	487		70	9	23	316			107	15	45	537		223	31	135	490		102	22	66	468			75	19	48	534		64	40	29	653		89	58	31	560			21
	42	14	16	610		89	12	20	486		87	13	33	316			102	19	33	537		234	36	184	489		100	13	88	467			68	27	52	534		68	36	29	653		100	64	34	560			16
	41	9	17	610		86	16	22	485		86	14	35	316			92	17	29	537		219	33	127	488		90	17	96	466			71	18	46	534		68	36	32	653		126	63	40	560			17
	29	10	19	610		117	15	25	484		79	16	37	316			68	17	52	537		197	42	165	487		88	14	103	465			79	23	46	534		83	28	34	653		150	56	43	544			25
	26	7	19	609		129	19	25	483		83	16	37	316			60	12	56	537		219	24	238	486		101	24	143	464			96	18	44	534		86	28	33	653		147	60	41	544			37
	36	9	17	608		151	11	25	482		86	19	42	316			87	9	54	537		226	18	235	485		127	27	102	463			95	24	48	534		90	30	31	653		136	56	37	544			55
	44	16	15	607		107	10	20	481		79	16	40	316			144	8	82	537		190	16	74	484		126	33	133	462			107	31	48	534		102	30	30	653		107	38	26	544			51
	69	8	11	606		83	15	16	480		82	13	31	453			149	9	106	529		195	13	187	483		118	20	57	461			113	23	47	534		105	33	28	653		97	43	29	544			55
	68	9	17	605		72	13	18	479		74	16	33	453			126	8	46	529		246	11	234	482		115	19	87	460			97	15	46	534		116	36	32	646		129	55	37	544			67
	52	11	15	604		84	14	25	478		51	17	29	453			145	8	88	529		255	14	250	481		113	19	142	459			77	13	41	522		126	37	36	646		146	60	40	544			69
	50	15	14	603		118	19	32	477		44	21	29	453			187	9	95	529		251	18	213	480		98	19	81	458			55	14	38	522		123	35	36	646		153	56	34	544			50
	51	13	16	602		134	18	27	476		45	22	35	453			136	12	117	529		231	20	157	479		81	24	46	457			48	14	35	522		108	30	31	646		152	70	39	544			36
	66	12	18	601		130	16	27	475		38	24	37	453			109	9	114	529		229	26	41	478		83	17	82	456			44	15	37	522		110	29	36	646		148	56	40	544			34
	71	9	21	600		135	15	23	474		42	38	34	453			95	12	94	529		237	33	64	477		108	20	75	455			71	25	44	512		106	29	36	646		130	47	36	544			36
	72	13	20	599		128	11	22	473		53	36	35	453			96	13	69	529		242	26	171	476		179	22	135	454			95	26	47	512		102	42	34	646		119	58	34	544			28
	75	23	21	598		140	14	28	472		72	24	38	449			103	24	31	521		226	26	178	475		189	17	131	453			97	24	50	512		104	51	38	646		113	56	34	544			24
	68	33	17	597		133	15	26	471		85	22	34	449			89	18	28	521		206	37	187	474		156	14	129	452			107	20	47	512		95	33	36	646		119	45	34	544			21
	59	16	17	596		119	13	20	470		98	19	39	449			87	15	35	521		193	48	161	473		98	14	63	451			91	24	40	512		87	32	29	646		121	29	27	544			10
	50	21	19	595		119	11	20	469		99	21	35	449			99	10	42	521		179	31	112	472		87	14	99	450			64	16	43	512		79	42	38	646		93	34	26	544			9
	38	39	18	594		152	19	27	468		86	13	34	446			110	15	30	521		140	29	106	471		105	18	167	449			81	23	44	512		79	30	36	646		80	63	29	544			27
	38	36	19	593		161	11	26	467		73	13	29	446			107	20	40	521		122	20	71	470		112	27	194	448			89	30	48	512		67	21	29	626		89	70	34	544			53
	39	13	19	592		162	15	28	466		85	13	31	446			96	20	42	521		226	23	206	469		119	22	191	447			97	22	50	512		63	20	22	626		107	64	37	544			51
	42	9	17	591		156	16	28	465		99	13	28	446			82	14	52	521		255	86	254	468		153	43	163	446			88	21	45	512		52	28	28	626		112	80	42	544			47
	39	22	18	590		133	21	22	464		116	16	29	446			86	15	32	521		255	56	253	467		177	45	123	445			83	18	44	512		58	22	26	626		95	70	38	544			56
	39	16	17	589		118	21	21	463		115	12	32	439			98	18	27	521		224	16	246	466		213	58	131	444			103	21	48	512		74	19	27	626		75	73	33	544			60
	35	11	15	588		129	21	27	462		101	16	27	434			101	15	26	521		155	8	69	465		189	43	221	443			115	25	47	512		100	17	28	626		86	61	30	544			67
	37	13	16	587		151	16	24	461		87	14	32	434			108	19	55	521		168	8	74	464		136	27	150	442			78	16	47	512		133	19	35	626		140	55	40	544			55
	44	16	15	586		135	11	23	460		90	14	32	434			102	16	47	521		176	14	157	463		148	31	75	441			81	15	45	512		136	26	36	626		180	55	48	536			47
	60	13	18	585		122	18	18	459		101	17	35	434			100	8	35	521		179	14	197	462		182	35	107	440			85	17	44	512		135	26	32	626		177	52	43	536			38
	79	13	19	584		104	12	20	458		93	19	37	434			107	7	42	521		116	5	40	461		199	27	127	439			80	21	44	512		114	28	32	626		189	56	40	536			37
	86	11	18	583		99	12	18	457		89	16	29	429			129	7	52	520		56	12	46	460		182	20	90	438			77	24	45	512		81	35	29	626		151	52	39	536			48
	94	12	13	582		65	11	16	456		101	10	31	429			120	11	48	519		29	5	10	459		141	11	44	437			77	17	42	512		71	35	31	626		128	63	36	536			44
	98	5	12	581		60	12	15	455		108	17	31	429			101	7	97	518		52	7	18	458		127	19	40	436			83	25	48	512		72	29	28	626		140	56	34	536			35
	97	11	16	580		45	9	15	454		89	16	31	429			105	10	79	517		104	5	34	457		121	16	35	435			86	25	56	512		66	32	24	626		140	52	36	536			30
	84	16	19	579		49	10	15	453		82	16	33	429			134	9	142	516		102	8	34	456		113	17	26	434			85	23	46	512		58	30	28	626		167	55	37	536			27
	64	9	17	578		78	11	15	452		82	16	29	429			128	13	172	515		52	14	10	455		127	16	36	433			105	18	48	512		57	35	32	626		162	52	37	536			21
	62	11	18	577		102	12	23	451		74	16	25	429			106	11	137	514		35	9	14	454		137	20	63	432			78	13	36	499		67	33	32	626		162	46	37	536			28
	70	19	20	576		132	19	25	450		77	16	27	429			68	9	101	513		27	6	9	453		160	27	52	431			57	28	45	499		81	29	30	626		140	52	37	536			32
	73	65	20	575		153	15	21	449		91	19	32	429			66	17	141	512		44	6	15	452		161	20	58	430			78	23	44	499		77	28	32	626		142	53	37	536			42
[truncated: 349,674+ more rows]
[truncated: 11 more columns]

## Sheet: Figure 7
Figure 7c							Figure 7d
[truncated: 20 more rows]

[truncated: 8 more sheets: Figure 8, Supp Figure 1, Supp Figure 2, Supp Figure 3, Supp Figure 4, Supp Figure 5, Supp Figure 7, Supp Figure 8]
